# Supplementary material for: catena-Poly[di-μ3-bromido-hexa-μ2-bromido-dibromidobis(O-methyl pyridine-2-carboximidate-κ2 N,N′)penta­mercury(II)]
Source: Acta Crystallogr Sect E Struct Rep Online. 2012 Nov 17;68(Pt 12):m1492. doi: 10.1107/S1600536812046545 (PMC3588746; doi:10.1107/S1600536812046545)
Supplement: Supplementary file 2 [file e-68-m1492-Isup2.hkl]

# 
# h,k,l, Fc-squared, Fo-squared, sigma(Fo-squared) and status flag 
# 
data_I
_shelx_title ' KH767 GHORBANI/FLAVARIAN AZA UNI/03-08-91' 
_shelx_refln_list_code          4 
_shelx_F_calc_maximum      501.64 
_exptl_crystal_F_000       616.00 
_reflns_d_resolution_high  0.8107 
 
loop_ 
 _symmetry_equiv_pos_as_xyz 
 'x, y, z' 
 '-x, -y, -z' 
 
_cell_length_a     7.6768 
_cell_length_b    10.7223 
_cell_length_c    11.0663 
_cell_angle_alpha  92.067 
_cell_angle_beta  102.850 
_cell_angle_gamma 101.879 
 
_shelx_F_squared_multiplier     1.000 
 
loop_ 
 _refln_index_h 
 _refln_index_k 
 _refln_index_l 
 _refln_F_squared_calc 
 _refln_F_squared_meas 
 _refln_F_squared_sigma 
 _refln_observed_status 
   1   0   0     2907.01     3249.13    296.56 o 
   2   0   0     6168.03     6617.02    233.34 o 
   3   0   0        7.47       80.10    179.75 o 
   4   0   0     3459.13     3855.12    194.45 o 
   5   0   0     1703.49     1820.02    194.91 o 
   6   0   0     1851.66     1743.24    174.86 o 
   7   0   0      698.57      599.86    164.92 o 
   8   0   0       14.78       44.70    177.46 o 
   9   0   0       40.01        0.00    199.62 o 
  -9   1   0     1434.28     1267.29    192.10 o 
  -8   1   0       45.60      236.40    161.34 o 
  -7   1   0     5870.68     4876.19    475.45 o 
  -6   1   0     2700.47     2825.98    191.15 o 
  -5   1   0      892.22     1188.41    188.76 o 
  -4   1   0     2767.30     2690.80    229.45 o 
  -3   1   0      947.48     1096.41    175.80 o 
  -2   1   0        2.45      205.42    217.15 o 
  -1   1   0      713.47     1038.35    149.53 o 
   0   1   0    98915.91    88928.46    940.47 o 
   1   1   0     5198.58     5059.71    325.14 o 
   2   1   0     1379.74     1954.25    275.60 o 
   3   1   0     3182.01     3327.04    379.41 o 
   4   1   0    76569.34    76094.09   2828.10 o 
   5   1   0     5378.63     5069.03    251.49 o 
   6   1   0       13.55       94.62    168.91 o 
   7   1   0       80.81      134.71    194.97 o 
   8   1   0       49.99       14.15    233.32 o 
  -9   2   0      673.88      482.06    168.89 o 
  -8   2   0       49.54       77.47    143.26 o 
  -7   2   0     4555.48     4102.05    744.63 o 
  -6   2   0      551.95      420.76    175.51 o 
  -5   2   0     2356.20     2407.64    213.83 o 
  -4   2   0     9472.74    10693.42    966.04 o 
  -3   2   0    21685.73    23714.03    940.02 o 
  -2   2   0    37137.50    37713.62   1550.77 o 
  -1   2   0     5750.97     5114.11    141.79 o 
   0   2   0      663.76      958.75    285.11 o 
   1   2   0       54.92      313.18    450.38 o 
   2   2   0    22404.02    19028.98   1379.99 o 
   3   2   0    10540.73    10399.91    378.47 o 
   4   2   0    74591.19    71521.20   5083.29 o 
   5   2   0       98.85      270.60    302.77 o 
   6   2   0      187.54      352.55    412.53 o 
   7   2   0        2.07      133.38    222.77 o 
   8   2   0      499.22      782.10    243.58 o 
  -9   3   0       88.15      297.89    361.91 o 
  -8   3   0      120.10      459.06    180.72 o 
  -7   3   0     3755.42     3219.31    176.71 o 
  -6   3   0     4935.18     5107.80    282.43 o 
  -5   3   0    12676.88    13119.84    317.44 o 
  -4   3   0      814.46      800.61    125.17 o 
  -3   3   0    29244.00    31569.47   1193.12 o 
  -2   3   0    10958.11    10414.58    142.08 o 
  -1   3   0    11512.08    10366.19    476.40 o 
   0   3   0    15080.85    14533.14    431.45 o 
   1   3   0    10913.01     8362.23   1105.12 o 
   2   3   0      598.36      223.30    387.93 o 
   3   3   0    27941.99    27116.53   1827.52 o 
   4   3   0     9561.82     9893.65    389.35 o 
   5   3   0      256.68      482.05    306.56 o 
   6   3   0     1479.56     2183.42    459.84 o 
   7   3   0      182.93      140.83    293.67 o 
   8   3   0     2257.31     2329.94    615.01 o 
  -9   4   0      615.72      363.77    161.27 o 
  -8   4   0       75.53      243.97    170.19 o 
  -7   4   0     1379.85     1701.87    156.00 o 
  -6   4   0    14229.58    14215.57    162.79 o 
  -5   4   0     1694.63     1733.82    148.73 o 
  -4   4   0     9436.04     9951.80    453.21 o 
  -3   4   0    20519.63    21584.02   1207.31 o 
  -2   4   0       63.06      146.07    103.24 o 
  -1   4   0     1070.05     1024.27    100.32 o 
   0   4   0    40036.11    36782.27    492.01 o 
   1   4   0    39336.63    33538.81   1024.70 o 
   2   4   0    19909.69    18182.50    390.77 o 
   3   4   0      342.57      193.96    282.90 o 
   4   4   0        7.74      114.57    345.42 o 
   5   4   0     2274.24     2415.27    570.07 o 
   6   4   0      830.06      896.49    265.40 o 
   7   4   0     2107.14     2387.54    399.28 o 
  -9   5   0      628.80      839.66    179.21 o 
  -8   5   0      307.34      286.13    155.78 o 
  -7   5   0      196.43      149.53    175.04 o 
  -6   5   0     4694.16     5044.35    167.72 o 
  -5   5   0     1274.88     1578.79    251.21 o 
  -4   5   0     8923.08     9373.42    660.43 o 
  -3   5   0    24911.41    23296.46    240.80 o 
  -2   5   0    24234.93    21822.12    540.73 o 
  -1   5   0     7126.10     7160.44    270.13 o 
   0   5   0     5252.91     4887.90    323.59 o 
   1   5   0     7586.71     6663.16    314.18 o 
   2   5   0     7738.85     6726.31    366.17 o 
   3   5   0     1545.72     2206.46    347.24 o 
   4   5   0     4710.42     3990.94    393.61 o 
   5   5   0     8857.70     7533.39    453.21 o 
   6   5   0      478.51      418.21    314.13 o 
   7   5   0     1579.28     1457.10    453.21 o 
  -8   6   0       67.25       65.45    143.56 o 
  -7   6   0      709.72      603.29    169.20 o 
  -6   6   0      530.12      564.43    106.74 o 
  -5   6   0     4020.69     4695.90    258.78 o 
  -4   6   0     9823.81     9878.45    607.91 o 
  -3   6   0     1799.79     1573.24    187.34 o 
  -2   6   0    60236.68    56835.59   2716.92 o 
  -1   6   0      324.52      415.61    139.22 o 
   0   6   0    20235.78    18302.67    365.22 o 
   1   6   0     4548.10     3752.93    263.44 o 
   2   6   0      593.04      597.03    291.42 o 
   3   6   0        6.54      446.59    338.73 o 
   4   6   0      508.19      412.53    354.81 o 
   5   6   0     2269.59     2328.52    293.31 o 
   6   6   0      840.85      782.48    406.85 o 
   7   6   0       75.49        0.00    435.24 o 
  -8   7   0        0.38        0.00    171.89 o 
  -7   7   0      159.09       86.02    167.18 o 
  -6   7   0     1179.28     1272.27    145.58 o 
  -5   7   0      624.30      836.47    282.43 o 
  -4   7   0     3420.67     3358.22    132.35 o 
  -3   7   0      797.31      876.62    107.39 o 
  -2   7   0     7283.26     7581.70    340.15 o 
  -1   7   0      225.28      257.78    139.85 o 
   0   7   0    17108.97    15386.58    323.59 o 
   1   7   0     2388.81     2260.71    188.10 o 
   2   7   0    13892.95    14824.25   3404.31 o 
   3   7   0      563.23      685.03    221.40 o 
   4   7   0     2433.11     2518.70    248.84 o 
   5   7   0       16.66      683.13    336.84 o 
   6   7   0      439.49      527.96    351.03 o 
  -8   8   0       45.30       25.68    122.21 o 
  -7   8   0      482.04      592.66    204.85 o 
  -6   8   0      553.49      661.68    116.90 o 
  -5   8   0     1392.22     1431.08    369.95 o 
  -4   8   0      596.61      799.92    192.07 o 
  -3   8   0     1481.23     1666.65    338.73 o 
  -2   8   0     2050.16     2130.05    114.50 o 
  -1   8   0       96.26      152.25    154.06 o 
   0   8   0    15791.03    14482.04    321.70 o 
   1   8   0        7.11      183.29    219.06 o 
   2   8   0    18429.63    18870.30   5597.06 o 
   3   8   0       95.75      166.81    194.66 o 
   4   8   0     2061.97     2591.55    227.08 o 
   5   8   0       51.61      224.24    233.70 o 
  -7   9   0     2966.27     2757.55    195.38 o 
  -6   9   0      208.86      262.90    145.52 o 
  -5   9   0     2722.40     2758.19    163.69 o 
  -4   9   0     1146.49     1317.44    133.77 o 
  -3   9   0      511.69      842.47    116.85 o 
  -2   9   0     3133.02     3175.00    165.52 o 
  -1   9   0      551.75      186.40    261.14 o 
   0   9   0      755.45     1282.06    255.47 o 
   1   9   0      187.49      260.68    213.77 o 
   2   9   0      613.89      748.14    147.03 o 
   3   9   0      327.96      300.12    149.18 o 
   4   9   0     2630.12     3610.28    493.43 o 
   5   9   0      107.52      264.93    271.55 o 
  -7  10   0     1238.19     1069.15    130.79 o 
  -6  10   0      747.71      908.90    143.21 o 
  -5  10   0      916.33     1105.74    149.22 o 
  -4  10   0        7.06       40.45    144.99 o 
  -3  10   0     2850.84     3499.16    212.89 o 
  -2  10   0     1676.27     2206.06    280.54 o 
  -1  10   0     2932.18     2817.69    272.50 o 
   0  10   0     2887.43     2371.10    251.68 o 
   1  10   0       11.72      101.54    162.00 o 
   2  10   0      168.75      230.30    159.36 o 
   3  10   0      215.91      258.72    135.95 o 
   4  10   0      977.02     1253.33    174.71 o 
  -6  11   0      364.73      254.40    126.57 o 
  -5  11   0      169.82      218.73    155.17 o 
  -4  11   0     1188.26     1426.78    161.41 o 
  -3  11   0     5281.73     6186.39    226.61 o 
  -2  11   0       38.82        0.00    277.23 o 
  -1  11   0      577.41      758.83    246.95 o 
   0  11   0      707.90      573.51    217.62 o 
   1  11   0       17.07       61.56    197.21 o 
   2  11   0     1009.66     1221.63    296.15 o 
   3  11   0     1304.24     1500.82    323.12 o 
  -5  12   0      107.49        0.00    159.36 o 
  -4  12   0     2405.88     2566.96    178.92 o 
  -3  12   0     1030.86     1541.24    283.38 o 
  -2  12   0      559.75     1418.31    261.14 o 
  -1  12   0       17.22      589.46    260.20 o 
   0  12   0       20.38      107.42    149.33 o 
   1  12   0      995.51     1105.38    518.03 o 
  -3  13   0       57.38      282.90    199.64 o 
  -2  13   0      305.79        0.00    253.57 o 
  -1  13   0        2.96        0.00    193.96 o 
   1 -13   1      284.05      121.33    162.74 o 
   2 -13   1       27.47       35.01    202.48 o 
   3 -13   1      672.53      897.59    199.94 o 
  -2 -12   1      657.45      396.59    158.01 o 
  -1 -12   1      516.42      549.98    189.54 o 
   0 -12   1      411.49      346.23    150.67 o 
   1 -12   1        7.96      255.47    246.95 o 
   2 -12   1      120.05      399.28    193.96 o 
   3 -12   1     1654.52     1999.56    153.30 o 
   4 -12   1      603.75      827.41    157.04 o 
   5 -12   1      176.23      191.57    199.17 o 
  -3 -11   1     2199.74     2807.61    439.49 o 
  -2 -11   1        1.28      221.51    144.00 o 
  -1 -11   1     1361.67     1589.95    148.33 o 
   0 -11   1      555.72      633.96    153.72 o 
   1 -11   1      745.02      679.35    188.29 o 
   2 -11   1     1259.20     1954.70    334.47 o 
   3 -11   1        7.68       96.30    130.31 o 
   4 -11   1      199.56      298.63    125.84 o 
   5 -11   1      410.99      374.81    280.07 o 
   6 -11   1      178.55      534.31    239.85 o 
  -4 -10   1      683.15     1014.09    353.87 o 
  -3 -10   1       13.13       94.63    133.90 o 
  -2 -10   1       36.88       91.84    153.03 o 
  -1 -10   1     1951.60     1826.47    320.28 o 
   0 -10   1      100.11      207.41    192.42 o 
   1 -10   1    13961.60    13753.50    243.17 o 
   2 -10   1     1126.17     1441.27    307.50 o 
   3 -10   1     3059.26     3042.55    211.47 o 
   4 -10   1      139.28      190.70    135.24 o 
   5 -10   1      190.77      330.26    304.19 o 
   6 -10   1       33.98       60.31    136.16 o 
   7 -10   1      466.46      514.71    130.16 o 
  -5  -9   1        0.26      206.73    209.51 o 
  -4  -9   1      581.65      624.05    161.14 o 
  -3  -9   1     1077.58     1744.26    553.98 o 
  -2  -9   1      213.22      220.94    170.93 o 
  -1  -9   1     4706.83     4284.33    214.94 o 
   0  -9   1     4231.01     4400.63    271.55 o 
   1  -9   1     8616.04    10376.53    893.18 o 
   2  -9   1     2754.96     3156.17    155.04 o 
   3  -9   1     4865.23     4749.66    316.97 o 
   4  -9   1      154.39      167.28    144.76 o 
   5  -9   1     3230.02     2976.90    135.30 o 
   6  -9   1       53.79      213.87    129.15 o 
   7  -9   1       44.81      207.88    214.78 o 
  -6  -8   1     2002.10     1654.85    388.87 o 
  -5  -8   1      443.16      756.93    320.75 o 
  -4  -8   1      245.70      621.63    308.45 o 
  -3  -8   1     1216.95     2148.78    781.06 o 
  -2  -8   1     4942.35     4834.42    729.50 o 
  -1  -8   1       22.02       59.99    209.85 o 
   0  -8   1     3338.27     3332.40    259.25 o 
   1  -8   1      549.10      646.24    172.47 o 
   2  -8   1      612.74      722.18    245.06 o 
   3  -8   1     8608.31     8467.76    952.79 o 
   4  -8   1     1160.19      994.79    121.20 o 
   5  -8   1    12726.59    12367.63    857.70 o 
   6  -8   1     1450.66     1309.11    119.50 o 
   7  -8   1      762.66      553.97    160.85 o 
   8  -8   1      127.30       33.69    132.18 o 
  -6  -7   1      409.08      454.16    382.25 o 
  -5  -7   1      122.65        0.00    270.60 o 
  -4  -7   1     9411.44    11027.58    380.36 o 
  -3  -7   1     1637.36     1715.40    224.24 o 
  -2  -7   1    23158.81    22005.46   3620.98 o 
  -1  -7   1     2230.60     1980.37    220.50 o 
   0  -7   1     6952.48     6481.25    264.93 o 
   1  -7   1     6365.11     6732.98    179.67 o 
   2  -7   1     1666.03     1802.02    126.62 o 
   3  -7   1     1364.90     1395.65    194.44 o 
   4  -7   1        8.42       58.02    113.40 o 
   5  -7   1     5208.66     5429.07    669.89 o 
   6  -7   1     3325.10     2986.54    325.95 o 
   7  -7   1     1529.34     1594.45    162.32 o 
   8  -7   1      115.50      275.46    138.41 o 
  -7  -6   1       15.59      454.16    411.58 o 
  -6  -6   1       24.75        0.00    438.08 o 
  -5  -6   1     3123.49     2989.89    373.74 o 
  -4  -6   1    12304.60    13475.32    319.80 o 
  -3  -6   1     1363.34     1599.02    343.46 o 
  -2  -6   1    11029.00     9448.51   1495.42 o 
  -1  -6   1       39.41        0.00    233.81 o 
   0  -6   1     3285.91     3253.87    206.26 o 
   1  -6   1    12565.12    12572.35    186.40 o 
   2  -6   1    21557.98    20577.98   1348.29 o 
   3  -6   1    10619.33     9914.31    136.76 o 
   4  -6   1     2183.73     2192.48    371.84 o 
   5  -6   1       95.50      202.21    208.63 o 
   6  -6   1     1684.17     1800.37    314.13 o 
   7  -6   1     1041.52     1036.13    177.41 o 
   8  -6   1       26.40      157.95    147.31 o 
  -7  -5   1      171.37       98.56    291.14 o 
  -6  -5   1     3675.13     3533.67    329.74 o 
  -5  -5   1     9365.49     9315.73    648.12 o 
  -4  -5   1      740.54     1610.38    392.66 o 
  -3  -5   1     1056.26      930.08    338.73 o 
  -2  -5   1     6994.34     6228.62    277.23 o 
  -1  -5   1    13707.28    11515.72    258.78 o 
   0  -5   1    50832.09    54032.95   6337.90 o 
   1  -5   1      358.48      387.42    109.66 o 
   2  -5   1    13076.74    12250.16    790.05 o 
   3  -5   1     7850.89     7361.58    388.40 o 
   4  -5   1     3746.35     3866.04    370.90 o 
   5  -5   1     3715.37     3703.07    430.98 o 
   6  -5   1     3213.14     3460.00    496.74 o 
   7  -5   1      258.50      517.78    145.62 o 
   8  -5   1      228.11      182.63    132.41 o 
  -8  -4   1       13.12      317.08    323.11 o 
  -7  -4   1      491.55        0.00    409.69 o 
  -6  -4   1     4969.82     4934.26    347.24 o 
  -5  -4   1     1797.87     1652.75    522.28 o 
  -4  -4   1      795.10      938.26    339.67 o 
  -3  -4   1       98.39        0.00    277.65 o 
  -2  -4   1      795.67      517.55    389.82 o 
  -1  -4   1   123227.35    95227.41    700.64 o 
   0  -4   1    34936.66    34882.32   3194.26 o 
   1  -4   1    11638.35    10429.75    914.94 o 
   2  -4   1    10359.42     9183.55    133.46 o 
   3  -4   1        2.23        0.00     99.81 o 
   4  -4   1     4225.10     4250.14    127.73 o 
   5  -4   1     6738.41     6457.44    171.26 o 
   6  -4   1     2659.59     2687.88    248.37 o 
   7  -4   1     1755.11     1566.07    147.11 o 
   8  -4   1        1.72      140.31    166.46 o 
   9  -4   1       15.91      143.95    158.56 o 
  -8  -3   1     1424.36     1421.86    257.37 o 
  -7  -3   1        2.99      115.26    261.67 o 
  -6  -3   1      400.60      728.15    395.50 o 
  -5  -3   1     1128.95      936.97    262.57 o 
  -4  -3   1     3947.49     4072.26    262.98 o 
  -3  -3   1     1839.69     1975.44    300.88 o 
  -2  -3   1    23343.62    18978.81   4756.39 o 
  -1  -3   1   116588.66    87276.41   1246.10 o 
   0  -3   1     2418.12     2363.46    197.95 o 
   1  -3   1     1220.28     1119.30    140.03 o 
   2  -3   1     7754.51     7161.31    528.43 o 
   3  -3   1    54812.91    55926.39   2516.81 o 
   4  -3   1     6466.61     7016.89    249.79 o 
   5  -3   1       22.90        0.00    130.92 o 
   6  -3   1      178.81      157.11    160.04 o 
   7  -3   1      968.92      870.86    174.97 o 
   8  -3   1       11.91       35.24    177.53 o 
   9  -3   1      303.61       52.83    177.21 o 
  -8  -2   1     2116.26     2427.05    240.33 o 
  -7  -2   1      134.21      203.04    271.49 o 
  -6  -2   1     1350.65     1314.11    275.44 o 
  -5  -2   1     1211.16     1143.03    195.83 o 
  -4  -2   1      749.81     1085.83    237.67 o 
  -3  -2   1      938.25     1018.46    263.38 o 
  -2  -2   1    13184.63    10437.29    377.22 o 
  -1  -2   1     6464.19     6471.39    559.66 o 
   0  -2   1    17045.66    15798.27    253.48 o 
   1  -2   1     6537.28     5929.00    331.63 o 
   2  -2   1        2.14        0.00     99.43 o 
   3  -2   1   197072.58   179831.80   6449.55 o 
   4  -2   1     3348.11     3639.01    272.02 o 
   5  -2   1     1230.28     1388.63    165.71 o 
   6  -2   1      609.19      712.44    341.09 o 
   7  -2   1      506.41      555.17    147.27 o 
   8  -2   1        6.43      151.68    186.33 o 
   9  -2   1      211.71      124.52    188.23 o 
  -8  -1   1      692.59      726.24    229.15 o 
  -7  -1   1      511.76      765.90    193.96 o 
  -6  -1   1    21551.66    21812.77    420.57 o 
  -5  -1   1      159.14      382.18    228.15 o 
  -4  -1   1    29869.73    28121.63    311.98 o 
  -3  -1   1     3938.89     3661.66    290.18 o 
  -2  -1   1      994.82     1344.66    233.90 o 
  -1  -1   1     4148.40     3601.29    569.59 o 
   0  -1   1    11213.99    11626.31    948.65 o 
   1  -1   1     4783.13     5354.51    179.12 o 
   2  -1   1       40.97      141.81    168.42 o 
   3  -1   1    47173.37    49723.33   2335.14 o 
   4  -1   1       47.89       71.69    150.15 o 
   5  -1   1     3293.79     2974.71    193.96 o 
   6  -1   1     1026.45     1354.73    183.56 o 
   7  -1   1     9799.77     8932.32    668.94 o 
   8  -1   1       75.58       39.10    193.64 o 
  -9   0   1       77.18       65.77    215.71 o 
  -8   0   1      317.27      474.49    225.68 o 
  -7   0   1      433.86      308.97    202.29 o 
  -6   0   1    13669.34    13438.92   1212.04 o 
  -5   0   1      407.81      583.29    168.24 o 
  -4   0   1    22916.29    23640.46   1626.46 o 
  -3   0   1     3149.23     3360.30    311.76 o 
  -2   0   1    46373.57    45328.18    733.75 o 
  -1   0   1     9180.29     9888.46    382.52 o 
   0   0   1     6419.25     8002.58    320.39 o 
   1   0   1    22130.30    23340.51    345.57 o 
   2   0   1        4.13       34.23    208.05 o 
   3   0   1       27.43      109.06    165.65 o 
   4   0   1     4108.79     4470.65    258.78 o 
   5   0   1     8794.61     8382.00    235.40 o 
   6   0   1     1487.29     1280.25    215.25 o 
   7   0   1     9966.61     9069.36    207.06 o 
   8   0   1        0.66      157.82    181.19 o 
  -9   1   1       47.82      475.92    394.55 o 
  -8   1   1       62.86      179.71    182.14 o 
  -7   1   1      991.17     1177.39    147.51 o 
  -6   1   1      290.65      170.04    155.29 o 
  -5   1   1      645.62      787.30    161.49 o 
  -4   1   1    22190.26    23250.13   1564.49 o 
  -3   1   1    10418.92    11445.50    418.21 o 
  -2   1   1   127241.47   127833.41   3718.44 o 
  -1   1   1       10.62      261.80    129.19 o 
   1   1   1     6922.22     7269.77    317.60 o 
   2   1   1      674.24      720.94    256.43 o 
   3   1   1    13065.79    13087.22   1251.78 o 
   4   1   1       62.14        0.00    244.60 o 
   5   1   1       77.50       64.61    187.97 o 
   6   1   1     2498.65     2254.26    428.14 o 
   7   1   1     1383.09     1416.88    226.09 o 
   8   1   1       51.31      139.66    189.92 o 
  -9   2   1      951.55      735.08    170.37 o 
  -8   2   1      390.76      813.16    178.02 o 
  -7   2   1       37.25       44.67    155.06 o 
  -6   2   1     8382.96     8940.59   1013.82 o 
  -5   2   1       64.08      242.67    187.81 o 
  -4   2   1     5337.61     5785.85    264.45 o 
  -3   2   1    29594.38    33183.71    595.61 o 
  -2   2   1    32562.83    34440.08   1326.05 o 
  -1   2   1    16525.71    14585.14    210.41 o 
   1   2   1       65.19      193.51    292.40 o 
   2   2   1    25954.52    23927.77    349.82 o 
   3   2   1    14275.84    13468.28    446.12 o 
   4   2   1    12810.27    12950.86    724.29 o 
   5   2   1     3085.87     3308.43    447.54 o 
   6   2   1       46.56      114.74    259.44 o 
   7   2   1       88.78      117.55    187.64 o 
   8   2   1       52.43        0.00    191.31 o 
  -9   3   1     1106.83     1101.52    394.08 o 
  -8   3   1       50.13      207.45    182.37 o 
  -7   3   1      281.83      467.86    165.74 o 
  -6   3   1     6156.98     6126.29    411.58 o 
  -5   3   1    12198.76    13413.73    460.31 o 
  -4   3   1     5583.91     5981.29    142.65 o 
  -3   3   1    10387.68    11487.50    280.07 o 
  -2   3   1     4380.20     4356.23    179.30 o 
  -1   3   1    21693.89    19596.31    228.81 o 
   0   3   1    39041.44    32776.20    594.19 o 
   1   3   1    18127.37    14712.91    401.18 o 
   2   3   1    32967.59    27590.94   5497.71 o 
   3   3   1       89.62      298.58    295.68 o 
   4   3   1     3438.45     3616.51    214.31 o 
   5   3   1     1836.87     1567.19    238.84 o 
   6   3   1       10.39      127.92    275.29 o 
   7   3   1     1620.31     1700.75    278.67 o 
   8   3   1      613.76      285.65    294.26 o 
  -9   4   1      586.18      405.77    173.64 o 
  -8   4   1     1218.42     1203.36    226.61 o 
  -7   4   1      208.23       93.43    156.84 o 
  -6   4   1       85.89      203.93    232.28 o 
  -5   4   1    10740.97    12402.39    166.38 o 
  -4   4   1     8814.49     9904.37    443.28 o 
  -3   4   1    11300.18    11800.14    162.65 o 
  -2   4   1    18942.64    17506.73    559.19 o 
  -1   4   1    39095.04    37668.79   1640.65 o 
   0   4   1      145.42     1301.93    358.60 o 
   1   4   1    56639.52    43928.24   6560.25 o 
   2   4   1     3893.62     3138.44    293.31 o 
   3   4   1    16469.08    13054.28    452.27 o 
   4   4   1     3031.70     3054.11    244.87 o 
   5   4   1      109.68       55.58    220.54 o 
   6   4   1     1305.36     1458.84    244.81 o 
   7   4   1      435.71      388.32    212.66 o 
  -9   5   1      123.42       85.28    130.52 o 
  -8   5   1     3722.67     3079.50    164.62 o 
  -7   5   1      201.61      452.52    172.05 o 
  -6   5   1     7346.49     8306.72    439.97 o 
  -5   5   1     2361.69     2441.82    204.85 o 
  -4   5   1      279.05      332.49    172.68 o 
  -3   5   1     7309.43     6713.98    433.82 o 
  -2   5   1     7981.19     7537.59    342.04 o 
  -1   5   1    39200.92    37858.50   3630.92 o 
   0   5   1    15568.02    12822.47    319.80 o 
   1   5   1     2291.59     1592.40    237.49 o 
   2   5   1      252.06      338.73    340.62 o 
   3   5   1    14807.51    12986.15    400.23 o 
   4   5   1      717.61      606.49    298.04 o 
   5   5   1     3964.06     3125.19    302.77 o 
   6   5   1      403.83      210.05    303.72 o 
   7   5   1      263.99      304.67    407.80 o 
  -9   6   1       72.70      129.51    172.20 o 
  -8   6   1     2759.85     2328.68    508.09 o 
  -7   6   1      114.18       55.19    169.14 o 
  -6   6   1     5239.84     6004.74    448.01 o 
  -5   6   1     3320.46     3615.25    320.75 o 
  -4   6   1     8478.50     8729.73    377.05 o 
  -3   6   1      307.22      339.81    123.14 o 
  -2   6   1     5295.41     5101.23    130.40 o 
  -1   6   1     1549.21     1736.36    258.78 o 
   0   6   1     6619.94     5613.61    331.16 o 
   1   6   1     7300.38     8174.89    270.60 o 
   2   6   1     1281.72      867.64    316.97 o 
   3   6   1    18198.01    19392.65    411.58 o 
   4   6   1     1908.76     1744.73    374.68 o 
   5   6   1     5366.36     4994.82    428.61 o 
   6   6   1      265.22      729.50    397.39 o 
  -8   7   1       72.80      163.20    193.49 o 
  -7   7   1       61.69      135.00    121.15 o 
  -6   7   1      497.83      363.97    169.36 o 
  -5   7   1      248.47      194.84    144.02 o 
  -4   7   1    35120.72    35577.06    808.97 o 
  -3   7   1       37.65      195.23    108.33 o 
  -2   7   1    16002.54    17280.39    622.11 o 
  -1   7   1       29.15        0.00    254.52 o 
   0   7   1      734.71      845.87    281.96 o 
   1   7   1     2964.67     3467.70    231.81 o 
   2   7   1      148.82      439.97    294.26 o 
   3   7   1     4714.92     5455.60    337.78 o 
   4   7   1      247.68      711.52    250.73 o 
   5   7   1      176.60      218.56    365.22 o 
   6   7   1      126.69        0.00    338.73 o 
  -8   8   1       59.49      157.30    175.75 o 
  -7   8   1        9.75       64.78    132.66 o 
  -6   8   1        8.07        0.00    120.29 o 
  -5   8   1      187.44      351.44    107.69 o 
  -4   8   1    14003.31    14065.34   1140.61 o 
  -3   8   1     1811.67     1813.44    146.96 o 
  -2   8   1     3402.14     3473.96    152.15 o 
  -1   8   1      334.14      248.84    263.03 o 
   0   8   1    13862.96    12074.99    310.34 o 
   1   8   1     3680.63     4669.35    887.98 o 
   2   8   1     4175.60     5692.78   1208.26 o 
   3   8   1     1183.11     1417.36    291.42 o 
   4   8   1      402.60     1167.57    315.07 o 
   5   8   1      149.94        0.00    327.37 o 
  -8   9   1        2.17       84.91    155.31 o 
  -7   9   1      315.38      320.70    320.28 o 
  -6   9   1     3496.12     3389.13    364.75 o 
  -5   9   1       79.33      133.44    102.72 o 
  -4   9   1      268.42      258.77    154.70 o 
  -3   9   1      306.95      508.57    196.33 o 
  -2   9   1     1296.21     1870.39    291.42 o 
  -1   9   1     1741.95     1438.18    198.70 o 
   0   9   1    22794.95    20654.84    342.51 o 
   1   9   1       50.20       70.34    125.20 o 
   2   9   1     1649.58     2047.87    152.46 o 
   3   9   1       32.14       51.78    155.08 o 
   4   9   1      103.13      262.38    141.50 o 
   5   9   1      562.73      751.26    298.99 o 
  -7  10   1      581.16      765.68    143.34 o 
  -6  10   1     2124.04     1868.15    133.77 o 
  -5  10   1      152.05      147.40    129.40 o 
  -4  10   1      102.16      173.87    182.61 o 
  -3  10   1      216.39      545.17    220.46 o 
  -2  10   1     1401.08     1057.82    234.65 o 
  -1  10   1     6049.71     5062.94    278.17 o 
   0  10   1     3691.57     3800.76    281.01 o 
   1  10   1      318.22      363.61    140.03 o 
   2  10   1      203.20      101.32    164.09 o 
   3  10   1       13.01       76.87    140.99 o 
   4  10   1     1915.09     2453.50    170.94 o 
  -6  11   1       41.80      203.99    175.51 o 
  -5  11   1       37.15      137.20    184.98 o 
  -4  11   1      164.91      261.04    183.56 o 
  -3  11   1     1459.55     2129.15    188.04 o 
  -2  11   1     3974.03     3672.08    279.12 o 
  -1  11   1      931.69      456.05    192.07 o 
   0  11   1      192.72       49.20    180.72 o 
   1  11   1      120.06      133.01    142.44 o 
   2  11   1       10.47      177.41    131.80 o 
   3  11   1     1174.87     1518.35    376.57 o 
  -5  12   1      223.89        0.00    178.63 o 
  -4  12   1      138.96      381.97    148.90 o 
  -3  12   1       85.19       93.67    197.75 o 
  -2  12   1     1053.20     1319.90    259.25 o 
  -1  12   1       25.37      246.00    253.57 o 
   0  12   1      181.72       55.73    198.64 o 
   1  12   1     1063.19     1051.55    182.61 o 
  -3  13   1       29.05      132.46    263.98 o 
  -2  13   1       20.32        0.00    227.08 o 
  -1  13   1        1.76      296.15    243.17 o 
   1 -13   2       63.10       73.63    169.95 o 
   2 -13   2      153.14      246.00    186.40 o 
  -2 -12   2     1304.22     1356.48    298.52 o 
  -1 -12   2     1303.87     1160.97    218.56 o 
   0 -12   2       15.68      311.46    255.94 o 
   1 -12   2      126.84       72.85    175.29 o 
   2 -12   2      429.12      913.05    259.25 o 
   3 -12   2       72.84      169.03    134.20 o 
   4 -12   2     1893.87     1780.44    161.44 o 
   5 -12   2      670.22      839.66    151.71 o 
  -3 -11   2     2185.50     2279.98    528.91 o 
  -2 -11   2      368.37      329.62    166.05 o 
  -1 -11   2      969.25      808.75    192.17 o 
   0 -11   2      464.07      371.19    194.09 o 
   1 -11   2      585.78     1119.32    251.68 o 
   2 -11   2     1656.99     2033.63    146.62 o 
   3 -11   2     1950.69     2118.69    291.89 o 
   4 -11   2     1156.78     1139.57    117.79 o 
   5 -11   2      339.77      424.60    150.44 o 
   6 -11   2      617.24      308.29    150.44 o 
  -4 -10   2      168.98       89.24    162.19 o 
  -3 -10   2     3235.55     3213.81    597.03 o 
  -2 -10   2      775.49      355.59    191.60 o 
  -1 -10   2      233.57      172.99    171.73 o 
   0 -10   2       57.82       82.50    154.16 o 
   1 -10   2     1355.24     1488.32    247.90 o 
   2 -10   2      131.94      204.75    124.55 o 
   3 -10   2     3262.25     3524.54    413.95 o 
   4 -10   2      142.80       83.91    135.15 o 
   5 -10   2        2.34        0.00    105.49 o 
   6 -10   2      855.32      753.36    235.12 o 
   7 -10   2       50.08        0.00    146.48 o 
  -5  -9   2      392.72      462.68    195.95 o 
  -4  -9   2       15.54        0.00    148.51 o 
  -3  -9   2     1652.39     1747.52    149.80 o 
  -2  -9   2       55.45        0.00    231.81 o 
  -1  -9   2    15056.33    13275.68    206.24 o 
   0  -9   2        8.98      342.40    196.15 o 
   1  -9   2    13946.63    15834.70    621.63 o 
   2  -9   2      312.45      347.83    161.32 o 
   3  -9   2     2426.65     2397.94    110.25 o 
   4  -9   2     1249.57     1321.10    128.25 o 
   5  -9   2       33.26        0.42     99.57 o 
   6  -9   2       55.44      208.96    127.45 o 
   7  -9   2      253.15      304.32    140.19 o 
  -6  -8   2      186.48      443.75    400.23 o 
  -5  -8   2      219.67      473.08    285.74 o 
  -4  -8   2      730.04      806.07    195.70 o 
  -3  -8   2      436.27      774.99    165.16 o 
  -2  -8   2      571.58      834.00    223.80 o 
  -1  -8   2    18356.41    17114.80   2239.11 o 
   0  -8   2     1553.77     1600.82    204.94 o 
   1  -8   2    10758.61    11670.07    228.50 o 
   2  -8   2       32.20      286.80    131.99 o 
   3  -8   2     2227.60     2092.50    126.35 o 
   4  -8   2      216.63      113.82    117.08 o 
   5  -8   2     2128.23     1790.76    119.56 o 
   6  -8   2     1003.56      953.86    128.41 o 
   7  -8   2      584.61      297.83    138.97 o 
  -6  -7   2      397.80     1077.69    426.72 o 
  -5  -7   2      230.79      346.30    303.72 o 
  -4  -7   2      711.16      794.78    330.21 o 
  -3  -7   2     5544.36     6428.71   1004.36 o 
  -2  -7   2     5480.13     4670.47    785.32 o 
  -1  -7   2      192.94      327.69    205.66 o 
   0  -7   2       80.98      424.83    223.30 o 
   1  -7   2     8081.04     8814.36    244.58 o 
   2  -7   2     2392.53     2361.43    113.07 o 
   3  -7   2    25506.09    24178.38    153.52 o 
   4  -7   2       26.98        0.00     94.79 o 
   5  -7   2     3271.49     2719.46    473.08 o 
   6  -7   2     1326.22     1333.55    111.00 o 
   7  -7   2      272.68      113.80    118.50 o 
   8  -7   2      121.91      214.33    195.86 o 
  -7  -6   2      101.17      335.89    472.14 o 
  -6  -6   2     3192.08     3396.74    357.65 o 
  -5  -6   2      220.57      251.68    410.64 o 
  -4  -6   2     5710.29     6378.12    412.53 o 
  -3  -6   2     8768.65    10283.90    392.66 o 
  -2  -6   2     1037.00      984.69    250.46 o 
  -1  -6   2     2271.52     2036.13    202.01 o 
   0  -6   2      506.38      605.25    182.53 o 
   1  -6   2        0.08       98.71    132.49 o 
   2  -6   2    26620.36    23942.96   2173.82 o 
   3  -6   2    18431.89    17436.01    139.89 o 
   4  -6   2     3282.22     3408.50    667.99 o 
   5  -6   2     3033.52     2670.21    510.93 o 
   6  -6   2        2.53      110.39    139.59 o 
   7  -6   2      933.75      951.91    155.24 o 
   8  -6   2      343.13      162.46    165.40 o 
  -7  -5   2     1990.27     2449.54    395.97 o 
  -6  -5   2     3484.71     3802.14    390.77 o 
  -5  -5   2     3289.40     3794.76    387.93 o 
  -4  -5   2     1093.75     1050.71    240.96 o 
  -3  -5   2      163.34      118.56    260.85 o 
  -2  -5   2     1586.67     1657.51    262.73 o 
  -1  -5   2    24716.63    22257.93   1489.27 o 
   0  -5   2     5976.11     6352.28    312.24 o 
   1  -5   2    21319.45    19503.86   1620.31 o 
   2  -5   2    25221.92    23268.26   1241.85 o 
   3  -5   2       82.90      219.19    112.59 o 
   4  -5   2      929.25      964.06    113.88 o 
   5  -5   2     3136.91     2866.49    420.57 o 
   6  -5   2     4628.56     4349.93    355.76 o 
   7  -5   2     3102.63     2640.31    160.37 o 
   8  -5   2       12.65        2.88    129.65 o 
  -8  -4   2      448.69      790.76    321.64 o 
  -7  -4   2     5277.86     6079.79    849.19 o 
  -6  -4   2       37.30        0.00    361.11 o 
  -5  -4   2     4970.96     6243.69    922.99 o 
  -4  -4   2     1785.01     2036.09    403.07 o 
  -3  -4   2    11567.32    10704.61   1298.62 o 
  -2  -4   2    26024.20    24490.31   5125.39 o 
  -1  -4   2      744.13      632.48    188.85 o 
   0  -4   2     2268.00     2481.55    144.81 o 
   1  -4   2     6037.28     5530.30    615.48 o 
   2  -4   2       24.32       97.46     87.78 o 
   3  -4   2    15195.15    14584.49   1525.22 o 
   4  -4   2     1704.27     1815.40    229.45 o 
   5  -4   2        4.40       78.11    147.51 o 
   6  -4   2    14255.38    13414.58    193.06 o 
   7  -4   2      633.59      715.70    158.65 o 
   8  -4   2      250.26      257.22    124.92 o 
  -8  -3   2      357.05      613.72    601.76 o 
  -7  -3   2      931.36     1320.18    267.31 o 
  -6  -3   2      331.59      380.00    357.18 o 
  -5  -3   2      927.27      843.07    263.24 o 
  -4  -3   2       56.84        0.00    259.08 o 
  -3  -3   2   102625.89   102187.04  19888.92 o 
  -2  -3   2     4336.69     4153.73    761.67 o 
  -1  -3   2    35486.48    33277.39   3585.55 o 
   0  -3   2       32.92       63.26    102.48 o 
   1  -3   2     1058.50     1356.63    113.22 o 
   2  -3   2       28.38       76.95    112.58 o 
   3  -3   2    25991.87    27746.31   1715.88 o 
   4  -3   2     4405.07     4741.87    522.76 o 
   5  -3   2      127.48      372.05    105.40 o 
   6  -3   2     3409.62     3240.39    148.08 o 
   7  -3   2       43.76       58.52    137.85 o 
   8  -3   2      489.68      356.78    422.46 o 
  -8  -2   2       16.28      345.43    357.18 o 
  -7  -2   2      851.95     1013.61    276.16 o 
  -6  -2   2     1165.10     1235.16    268.50 o 
  -5  -2   2     2359.11     2528.28    280.34 o 
  -4  -2   2     1982.92     1785.19    279.79 o 
  -3  -2   2    73678.01    67346.70   2230.59 o 
  -2  -2   2     1462.56     1653.45    359.54 o 
  -1  -2   2    10698.92     9602.54    368.84 o 
   0  -2   2     9168.76     8636.60    644.96 o 
   1  -2   2    69501.81    66766.27   2258.03 o 
   2  -2   2       41.39      142.02    132.35 o 
   3  -2   2       10.54       49.93    154.54 o 
   4  -2   2      755.80      841.77    167.07 o 
   5  -2   2       18.38       50.34    136.18 o 
   6  -2   2      156.39      521.08    302.77 o 
   7  -2   2     2087.11     1784.90    184.66 o 
   8  -2   2     1389.56     1230.31    263.51 o 
  -9  -1   2      158.53      117.90    215.45 o 
  -8  -1   2      160.78        0.00    247.74 o 
  -7  -1   2     1416.98     1651.10    256.25 o 
  -6  -1   2     1502.11     1600.63    230.39 o 
  -5  -1   2      185.88       43.69    205.19 o 
  -4  -1   2        7.68        0.00    235.20 o 
  -3  -1   2       69.07      123.96    260.64 o 
  -2  -1   2     1873.47     1904.33    337.78 o 
  -1  -1   2    56009.64    50891.01   3755.81 o 
   0  -1   2     2895.78     2936.18    125.44 o 
   1  -1   2   251643.28   223016.92   4591.28 o 
   2  -1   2      199.54      310.64    134.56 o 
   3  -1   2    14673.07    16395.33    247.42 o 
   4  -1   2        4.38        0.00    189.32 o 
   5  -1   2      179.11      181.23    151.23 o 
   6  -1   2     1870.89     1893.92    200.01 o 
   7  -1   2      959.31      674.61    215.73 o 
   8  -1   2      138.27        0.00    199.34 o 
  -9   0   2      644.87      582.30    213.16 o 
  -8   0   2     1555.70     1015.11    208.95 o 
  -7   0   2      837.51      864.64    210.32 o 
  -6   0   2    20527.48    20467.17   1371.94 o 
  -5   0   2     1319.22     1345.51    220.35 o 
  -4   0   2     5261.66     5538.82    327.85 o 
  -3   0   2    26151.15    25213.77    291.48 o 
  -2   0   2     7014.56     7065.11    294.89 o 
  -1   0   2     4422.88     4164.38    417.74 o 
   0   0   2     5794.03     6444.62    266.31 o 
   1   0   2    52985.64    57534.79   2559.36 o 
   2   0   2     8818.72     9121.92    224.80 o 
   3   0   2    17323.17    18231.84    251.84 o 
   4   0   2      282.52      309.51    206.91 o 
   5   0   2    16241.10    16789.31    212.22 o 
   6   0   2     2297.56     2365.71    213.52 o 
   7   0   2      799.45      794.97    221.09 o 
   8   0   2       31.03       12.73    204.72 o 
  -9   1   2     1125.30      907.25    156.56 o 
  -8   1   2     1045.18     1377.48    329.27 o 
  -7   1   2      365.77      414.57    259.72 o 
  -6   1   2    19341.41    17543.11   1889.97 o 
  -5   1   2     1106.12     1097.92    242.69 o 
  -4   1   2      941.52     1153.89    150.30 o 
  -3   1   2    24701.67    26909.91    295.00 o 
  -2   1   2   112784.65   123654.43    769.71 o 
  -1   1   2    23594.55    23321.12   1925.45 o 
   0   1   2      706.61      674.88    236.62 o 
   1   1   2      747.85     1008.44    177.39 o 
   2   1   2     4351.61     4261.20    463.15 o 
   3   1   2    19840.16    19278.51    925.83 o 
   4   1   2     2966.27     2906.74    211.40 o 
   5   1   2    19730.84    20397.10   1353.02 o 
   6   1   2        2.73      252.42    278.65 o 
   7   1   2      426.42      319.76    182.86 o 
   8   1   2       36.85      104.00    215.99 o 
  -9   2   2     1207.86      821.51    317.44 o 
  -8   2   2       77.59       98.21    148.26 o 
  -7   2   2      920.61      849.67    191.63 o 
  -6   2   2    10899.69    10348.99   1129.25 o 
  -5   2   2     9101.97     9010.96    392.19 o 
  -4   2   2     8464.63     9413.09    225.19 o 
  -3   2   2     1047.83     1162.52    143.15 o 
  -2   2   2    90411.31    90855.98   2029.53 o 
  -1   2   2    16060.27    15097.83   1037.47 o 
   0   2   2    44985.83    36186.53   4048.65 o 
   1   2   2    18899.56    17116.39    774.68 o 
   2   2   2    34729.00    33945.02   2630.30 o 
   3   2   2     1751.24     2027.03    346.30 o 
   4   2   2     6622.65     6119.93    444.23 o 
   5   2   2     3557.08     4258.25    768.29 o 
   6   2   2     2069.83     2090.97    242.69 o 
   7   2   2      745.87      446.53    241.09 o 
   8   2   2       12.99      200.38    240.18 o 
  -9   3   2      131.51      112.41    159.12 o 
  -8   3   2      532.28      654.50    143.27 o 
  -7   3   2      311.09      419.13    180.56 o 
  -6   3   2      820.14      733.97    178.01 o 
  -5   3   2    32285.17    37276.38   1413.57 o 
  -4   3   2     1794.70     1925.63    153.45 o 
  -3   3   2    28391.57    31169.43    418.68 o 
  -2   3   2    31704.49    31020.57   2286.89 o 
  -1   3   2     1644.89     1619.59    181.34 o 
   1   3   2    20491.61    17080.02    406.47 o 
   2   3   2    54281.12    49928.02   4675.11 o 
   3   3   2    10442.90    10868.04    478.89 o 
   4   3   2       73.15      133.91    200.35 o 
   5   3   2      278.88      642.04    298.04 o 
   6   3   2     3208.51     2688.18    430.51 o 
   7   3   2       87.34      170.78    205.48 o 
  -9   4   2        1.61       41.84    187.61 o 
  -8   4   2      313.10      445.51    174.06 o 
  -7   4   2      109.61      154.94    186.17 o 
  -6   4   2     2647.96     2665.74    201.06 o 
  -5   4   2    20783.25    23590.18   1352.55 o 
  -4   4   2      136.20      157.98    149.49 o 
  -3   4   2    15359.85    15315.34   1205.89 o 
  -2   4   2    27062.29    25582.34   1822.32 o 
  -1   4   2    27236.02    25348.65   4724.22 o 
   0   4   2     1282.62     1355.86    402.12 o 
   1   4   2     8365.41     7386.89    955.63 o 
   2   4   2     8002.89     7060.30    324.54 o 
   3   4   2     8654.77     8082.77    826.00 o 
   4   4   2     2379.58     2472.98    257.04 o 
   5   4   2     1179.62     1342.33    240.86 o 
   6   4   2     5318.29     5379.87    276.32 o 
   7   4   2      685.76      683.25    180.78 o 
  -9   5   2       91.80      105.92    153.58 o 
  -8   5   2      583.04      589.19    185.51 o 
  -7   5   2      313.50      386.33    177.77 o 
  -6   5   2     3183.55     3703.06    162.47 o 
  -5   5   2      495.75      699.96    147.75 o 
  -4   5   2     1023.41     1130.87    168.89 o 
  -3   5   2     4222.91     4216.26    419.15 o 
  -2   5   2      219.43      325.89    135.71 o 
  -1   5   2   102972.78    77997.34    524.18 o 
   0   5   2      323.47      107.86    251.68 o 
   1   5   2    20146.22    19389.65   1123.10 o 
   2   5   2     2778.41     2821.47    351.03 o 
   3   5   2      950.39      932.92    267.77 o 
   4   5   2      364.59        0.00    398.34 o 
   5   5   2        7.95        0.00    414.42 o 
   6   5   2     1712.32      801.40    419.15 o 
   7   5   2      371.99       75.69    394.55 o 
  -9   6   2      332.77      600.24    187.75 o 
  -8   6   2     3041.18     2915.56    190.54 o 
  -7   6   2      907.78     1169.23    172.60 o 
  -6   6   2     1081.21     1242.85    352.45 o 
  -5   6   2       60.86        0.00    141.62 o 
  -4   6   2      741.29      781.68    116.63 o 
  -3   6   2      136.89       88.78    128.18 o 
  -2   6   2      239.90      276.73    110.71 o 
  -1   6   2    33487.83    27714.20    377.52 o 
   0   6   2      830.24     1046.46    299.94 o 
   1   6   2     6836.39     7861.91    671.54 o 
   2   6   2      326.75      632.04    232.76 o 
   3   6   2    14266.97    15400.77    414.42 o 
   4   6   2      532.67      462.68    358.60 o 
   5   6   2     1701.70     1573.48    382.25 o 
   6   6   2        2.56      239.38    284.80 o 
  -8   7   2     1759.14     1631.25    186.88 o 
  -7   7   2      222.12      330.88    121.10 o 
  -6   7   2     1013.17     1063.72    129.14 o 
  -5   7   2       51.01      193.37    142.29 o 
  -4   7   2     4238.50     4663.30    575.27 o 
  -3   7   2    11282.06    11677.28    569.12 o 
  -2   7   2      131.44      125.92    173.45 o 
  -1   7   2      933.26      667.05    245.06 o 
   0   7   2      391.73      360.49    281.96 o 
   1   7   2     4166.77     4981.17    623.00 o 
   2   7   2      191.67      496.74    304.67 o 
   3   7   2    17245.02    19959.41    400.23 o 
   4   7   2       63.07        0.00    248.84 o 
   5   7   2      794.55      909.27    367.11 o 
   6   7   2        0.88      478.76    340.62 o 
  -8   8   2      549.50      274.94    176.17 o 
  -7   8   2      301.24      404.13    240.33 o 
  -6   8   2     5661.83     5872.23    167.42 o 
  -5   8   2      797.60      796.73    133.09 o 
  -4   8   2     6452.21     7476.60    420.57 o 
  -3   8   2     6599.34     6987.96    567.23 o 
  -2   8   2      176.04       31.85    184.02 o 
  -1   8   2      343.23       66.23    258.30 o 
   0   8   2      151.81      403.07    285.74 o 
   1   8   2     1257.66     1207.52    198.98 o 
   2   8   2     2731.69     3159.88    409.69 o 
   3   8   2     3962.26     4313.58    320.75 o 
   4   8   2       19.90       22.71    322.64 o 
   5   8   2      501.88      650.02    237.49 o 
  -8   9   2       12.97       20.96    168.22 o 
  -7   9   2     1349.51     1161.65    139.03 o 
  -6   9   2     2456.07     2168.35    221.40 o 
  -5   9   2     1671.41     1670.43    115.53 o 
  -4   9   2     2064.32     2393.85    131.67 o 
  -3   9   2      154.68      498.57    141.30 o 
  -2   9   2     2461.55     2498.83    263.03 o 
  -1   9   2     1334.75     1130.67    238.43 o 
   0   9   2     4359.70     4104.48    257.36 o 
   1   9   2     4422.15     5197.77    655.22 o 
   2   9   2      307.75      341.03    187.34 o 
   3   9   2       53.43        9.16    134.60 o 
   4   9   2        4.57      446.59    282.90 o 
  -7  10   2      649.55      681.22    155.22 o 
  -6  10   2       23.05        0.00    156.63 o 
  -5  10   2      404.41      510.90    141.67 o 
  -4  10   2      652.43      743.35    159.74 o 
  -3  10   2     2854.74     3011.73    210.05 o 
  -2  10   2     5593.86     4557.69    258.30 o 
  -1  10   2      122.74        0.00    248.84 o 
   0  10   2      838.59     1041.73    174.09 o 
   1  10   2     1075.01     1303.30    198.22 o 
   2  10   2       85.22      125.37    147.58 o 
   3  10   2      612.42      801.13    254.05 o 
  -6  11   2      433.09      477.12    223.30 o 
  -5  11   2      150.91      340.07    142.65 o 
  -4  11   2       11.19       37.76    138.01 o 
  -3  11   2     5588.99     4849.11    287.64 o 
  -2  11   2      505.78      368.06    188.29 o 
  -1  11   2      952.96      802.35    257.36 o 
   0  11   2      121.91      360.49    240.33 o 
   1  11   2        0.94       64.72    166.80 o 
   2  11   2      527.67      713.79    186.87 o 
  -5  12   2      160.34      183.58    197.27 o 
  -4  12   2      198.33      238.48    165.20 o 
  -3  12   2     1322.55     1669.04    246.95 o 
  -2  12   2       10.38        0.00    238.43 o 
  -1  12   2      593.89      213.83    220.46 o 
   0  12   2       55.56        0.00    124.32 o 
   1  12   2     1639.48     1787.43    412.53 o 
  -2 -12   3     2177.66     1690.83    243.17 o 
  -1 -12   3        0.26      193.69    142.32 o 
   0 -12   3     1413.73     1189.55    172.79 o 
   1 -12   3      362.73      538.99    149.10 o 
   2 -12   3       83.63      223.43    169.62 o 
   3 -12   3      244.24      576.90    159.91 o 
   4 -12   3       88.24      134.00    121.70 o 
  -3 -11   3      295.34       27.56    144.53 o 
  -2 -11   3      127.47       42.34    150.46 o 
  -1 -11   3       53.17      226.51    145.37 o 
   0 -11   3     1327.83      982.29    186.32 o 
   1 -11   3       47.55      166.63    184.66 o 
   2 -11   3     6045.91     6445.95    489.64 o 
   3 -11   3      516.42      471.97    276.28 o 
   4 -11   3     2173.21     2379.75    145.91 o 
   5 -11   3        1.12        0.00    108.78 o 
  -4 -10   3      149.39      240.54    173.54 o 
  -3 -10   3        1.18      172.94    222.35 o 
  -2 -10   3      389.66      553.52    148.02 o 
  -1 -10   3     1568.12     1472.28    150.06 o 
   0 -10   3      838.74      986.83    146.53 o 
   1 -10   3      335.28      352.97    151.89 o 
   2 -10   3     5787.36     6489.98    142.25 o 
   3 -10   3     1291.14     1139.97    151.39 o 
   4 -10   3     2313.70     2552.67    110.43 o 
   5 -10   3        4.15      373.88    151.86 o 
   6 -10   3      484.53      388.99     90.25 o 
  -5  -9   3     2022.42     2841.13    308.45 o 
  -4  -9   3        3.39      313.88    220.65 o 
  -3  -9   3      566.48      660.28    212.89 o 
  -2  -9   3      681.46      817.90    211.82 o 
  -1  -9   3      840.60     1024.11    345.82 o 
   0  -9   3     1755.61     1762.08    167.47 o 
   1  -9   3        1.70      121.42    127.15 o 
   2  -9   3        2.38      219.51    139.13 o 
   3  -9   3      110.46        9.48    118.44 o 
   4  -9   3     2311.97     2331.50    108.11 o 
   5  -9   3       21.62      146.48    149.49 o 
   6  -9   3     3836.67     3291.73    267.77 o 
   7  -9   3      239.29      357.52    108.60 o 
  -6  -8   3        7.52        0.00    443.75 o 
  -5  -8   3      406.18      609.80    286.79 o 
  -4  -8   3      412.73      380.97    206.17 o 
  -3  -8   3    12079.77    14152.91    254.05 o 
  -2  -8   3     1146.04      972.73    168.61 o 
  -1  -8   3     9747.20     8800.57    751.73 o 
   0  -8   3     2075.86     2061.88    188.13 o 
   1  -8   3      268.82      271.58    122.06 o 
   2  -8   3     1811.45     1672.30    214.31 o 
   3  -8   3      233.04      334.48     96.57 o 
   4  -8   3        7.84      101.15    115.34 o 
   5  -8   3      765.60      743.93    122.86 o 
   6  -8   3     2383.69     2187.26    157.54 o 
   7  -8   3      353.70      135.81    106.15 o 
  -6  -7   3       27.71     1171.36    461.73 o 
  -5  -7   3       25.94     1020.92    440.91 o 
  -4  -7   3     5472.45     6860.27    229.53 o 
  -3  -7   3    14621.65    15374.89    569.59 o 
  -2  -7   3     1732.82     1564.17    185.59 o 
  -1  -7   3     5849.86     5527.52    648.60 o 
   0  -7   3      414.25      334.83    134.81 o 
   1  -7   3     3003.24     3090.18    258.30 o 
   2  -7   3    16327.84    16917.13   1723.44 o 
   3  -7   3     2563.02     2354.76     97.14 o 
   4  -7   3     2464.53     2391.46    407.80 o 
   5  -7   3      248.83      352.87    149.02 o 
   6  -7   3        8.07       18.44    105.59 o 
   7  -7   3       55.18      119.37    135.32 o 
   8  -7   3      188.80      278.46    126.68 o 
  -7  -6   3      266.34      356.99    311.10 o 
  -6  -6   3      157.11      271.40    311.80 o 
  -5  -6   3     4692.75     5537.52    341.57 o 
  -4  -6   3    16127.07    17780.39    508.09 o 
  -3  -6   3     1099.17     1456.62    450.85 o 
  -2  -6   3      579.46      411.63    293.79 o 
  -1  -6   3     3413.15     3096.17    163.27 o 
   0  -6   3    14993.05    15505.47    332.44 o 
   1  -6   3    29264.28    28897.41   2625.14 o 
   2  -6   3     1695.33     1814.72    117.10 o 
   3  -6   3     2060.55     1932.42     97.13 o 
   4  -6   3      523.12      669.82    106.02 o 
   5  -6   3      143.77      188.04    175.99 o 
   6  -6   3     3600.59     3205.42    369.01 o 
   7  -6   3      235.38      592.02    263.98 o 
   8  -6   3        7.30      250.90    151.83 o 
  -7  -5   3        2.38       15.57    301.75 o 
  -6  -5   3     1203.17      944.82    257.79 o 
  -5  -5   3     4876.75     4910.31    304.11 o 
  -4  -5   3     2187.48     2229.73    276.95 o 
  -3  -5   3     1452.80     1696.44    259.38 o 
  -2  -5   3      151.42        5.70    183.71 o 
  -1  -5   3      193.03       92.01    200.78 o 
   0  -5   3   107586.72   101531.47   1660.14 o 
   1  -5   3    13443.35    13114.82   1224.34 o 
   2  -5   3     4783.76     4591.57    110.69 o 
   3  -5   3     3738.21     3335.02    294.73 o 
   4  -5   3      763.24      689.41     95.91 o 
   5  -5   3      334.21      513.37    133.67 o 
   6  -5   3     5392.04     5095.06    252.63 o 
   7  -5   3      211.44      264.66    152.81 o 
   8  -5   3       35.13       21.46    161.34 o 
  -8  -4   3        3.28      235.77    318.91 o 
  -7  -4   3     4486.17     4896.04    744.63 o 
  -6  -4   3      814.87      886.59    337.04 o 
  -5  -4   3      667.05      726.02    271.77 o 
  -4  -4   3      479.43      499.84    278.93 o 
  -3  -4   3     7805.22     7559.65    645.76 o 
  -2  -4   3     3083.42     3280.40    203.61 o 
  -1  -4   3    13396.94    12900.88    731.86 o 
   0  -4   3    66339.42    61434.94    842.04 o 
   1  -4   3     1371.55     1327.89    120.15 o 
   2  -4   3     2040.92     1927.22    162.27 o 
   3  -4   3     4855.13     4577.88    548.78 o 
   4  -4   3    23784.37    23296.40   2241.00 o 
   5  -4   3      540.97      514.16    135.30 o 
   6  -4   3      196.49      240.84    186.87 o 
   7  -4   3      216.77      225.26    168.92 o 
   8  -4   3       15.25       86.57    165.86 o 
  -8  -3   3      286.50      470.11    305.96 o 
  -7  -3   3     6556.32     6468.92    473.56 o 
  -6  -3   3     2033.13     2584.07    324.75 o 
  -5  -3   3      319.51      443.95    321.14 o 
  -4  -3   3     1037.08     1252.42    312.89 o 
  -3  -3   3     5011.00     5822.46    572.43 o 
  -2  -3   3      162.59      228.46    252.21 o 
  -1  -3   3     7986.18     7893.37    524.41 o 
   0  -3   3      157.83       71.33    112.93 o 
   1  -3   3     4720.38     4840.26    132.29 o 
   2  -3   3    14197.43    13920.29   1451.42 o 
   3  -3   3      108.14       74.07    137.95 o 
   4  -3   3    57184.07    55800.21   1514.34 o 
   5  -3   3      396.88      413.63    265.87 o 
   6  -3   3      800.50      776.51    160.18 o 
   7  -3   3      348.89      445.96    277.23 o 
   8  -3   3      159.71      204.47    194.91 o 
  -8  -2   3      189.09      342.09    365.69 o 
  -7  -2   3     4671.81     5190.42    291.42 o 
  -6  -2   3     3200.87     3516.47    357.18 o 
  -5  -2   3    14679.65    13782.82    317.28 o 
  -4  -2   3     1203.12      996.36    450.85 o 
  -3  -2   3    84243.02    82523.22   7160.12 o 
  -2  -2   3       54.12      327.75    327.37 o 
  -1  -2   3    12750.12    11896.25    460.32 o 
   0  -2   3    12628.29    12979.59    573.99 o 
   1  -2   3     4558.63     5176.23    169.36 o 
   2  -2   3     2477.86     2483.62    128.29 o 
   3  -2   3       25.06      223.54    157.86 o 
   4  -2   3    16580.65    17750.84    896.49 o 
   5  -2   3      223.09      183.62    158.01 o 
   6  -2   3     2672.11     2815.35    156.40 o 
   7  -2   3      119.42      465.99    193.02 o 
   8  -2   3     1604.08     1332.82    157.28 o 
  -9  -1   3      363.21      333.94    226.54 o 
  -8  -1   3      602.53      409.91    317.44 o 
  -7  -1   3     1153.46     1005.90    193.82 o 
  -6  -1   3     3001.18     3088.02    269.95 o 
  -5  -1   3    11252.07    11128.16    294.68 o 
  -4  -1   3      651.11      794.74    256.65 o 
  -3  -1   3    88043.52    75886.88   5589.49 o 
  -2  -1   3     1324.54     1338.75    289.95 o 
  -1  -1   3      662.97      682.35    202.54 o 
   0  -1   3    26296.44    26315.01    281.06 o 
   1  -1   3    66847.41    76226.91   2221.92 o 
   2  -1   3     8360.15     9199.53    365.22 o 
   3  -1   3     3589.12     3691.98    201.06 o 
   4  -1   3       27.46       20.96    150.83 o 
   5  -1   3       15.51      268.09    164.46 o 
   6  -1   3     2725.59     2788.97    214.31 o 
   7  -1   3      360.13      408.47    273.92 o 
   8  -1   3     2475.19     1881.39    185.45 o 
  -9   0   3      247.07      211.52    225.55 o 
  -8   0   3      102.29      152.01    204.53 o 
  -7   0   3      733.90      685.26    213.77 o 
  -6   0   3     5085.98     5063.35    372.32 o 
  -5   0   3      636.34      717.46    192.10 o 
  -4   0   3      668.99      627.91    221.83 o 
  -3   0   3    49031.81    47348.66   2292.09 o 
  -2   0   3    23281.84    20708.37   2399.48 o 
  -1   0   3    54390.82    43673.21    716.25 o 
   0   0   3       15.46      111.86    146.80 o 
   1   0   3   111847.50   113638.59   2310.41 o 
   2   0   3     7509.17     7998.89    243.55 o 
   3   0   3    13117.54    13974.93    536.95 o 
   4   0   3     5456.24     5679.06    183.60 o 
   5   0   3     3793.02     3771.53    198.22 o 
   6   0   3      164.59       41.28    214.84 o 
   7   0   3       10.81      161.71    179.98 o 
   8   0   3      514.57      461.69    200.97 o 
  -9   1   3        6.94      122.58    210.70 o 
  -8   1   3     1701.21     1363.71    192.40 o 
  -7   1   3     3509.10     3559.03    215.06 o 
  -6   1   3      114.60      364.12    207.52 o 
  -5   1   3     6505.82     7028.97    527.49 o 
  -4   1   3      470.44      633.17    195.72 o 
  -3   1   3     2032.76     2136.09    193.29 o 
  -2   1   3    44058.06    48909.46    828.37 o 
  -1   1   3    15282.26    13796.50    992.31 o 
   0   1   3    33804.19    32056.17   1769.51 o 
   1   1   3    58321.14    54060.42   2232.69 o 
   2   1   3      248.06       58.64    185.69 o 
   3   1   3      410.51      436.67    175.09 o 
   4   1   3     4648.47     4373.59    210.03 o 
   5   1   3    11236.40    10796.70    534.58 o 
   6   1   3     1736.51     2062.21    316.49 o 
   7   1   3       73.52      107.84    175.47 o 
   8   1   3       11.88      413.41    268.71 o 
  -9   2   3     1530.29     1216.53    211.18 o 
  -8   2   3     1022.08      896.68    185.80 o 
  -7   2   3      315.69      188.99    200.59 o 
  -6   2   3       11.96      115.13    188.42 o 
  -5   2   3     5132.26     5338.67    181.22 o 
  -4   2   3     6010.06     7055.46    186.02 o 
  -3   2   3    16238.78    18734.83    273.44 o 
  -2   2   3    30625.78    30982.25   2589.66 o 
  -1   2   3      119.22      123.00    242.22 o 
   0   2   3    16081.40    12470.70   1254.62 o 
   1   2   3    19468.84    17483.36    722.05 o 
   2   2   3     4852.81     4400.06    247.19 o 
   3   2   3     7837.63     8215.74    790.18 o 
   4   2   3     2137.76     2642.54    469.47 o 
   5   2   3     4114.02     3974.89    715.30 o 
   6   2   3     2412.18     1992.68    215.99 o 
   7   2   3       86.74      384.05    313.65 o 
  -9   3   3     1944.30     1679.41    193.95 o 
  -8   3   3      151.23      192.63    184.98 o 
  -7   3   3      432.10      345.09    190.12 o 
  -6   3   3     3066.36     3317.68    292.84 o 
  -5   3   3     1117.90     1146.31    173.06 o 
  -4   3   3     2209.90     2503.39    247.42 o 
  -3   3   3    16894.91    17633.05    288.11 o 
  -2   3   3       41.64      139.47    139.16 o 
  -1   3   3     8029.46     6891.89    323.59 o 
   0   3   3    14980.96    13720.79   1620.31 o 
   1   3   3       46.63      290.78    255.50 o 
   2   3   3    54434.43    48420.68   3376.34 o 
   3   3   3     1847.54     1960.49    209.19 o 
   4   3   3     8684.53     8850.99    533.80 o 
   5   3   3     1471.62     1752.65    220.77 o 
   6   3   3      344.62      364.74    196.11 o 
   7   3   3       48.18       66.65    209.73 o 
  -9   4   3      347.84      552.20    200.45 o 
  -8   4   3        0.42        0.00    173.68 o 
  -7   4   3     7809.30     7853.85    790.05 o 
  -6   4   3     3850.48     4466.56    192.53 o 
  -5   4   3    21788.65    24405.57    914.94 o 
  -4   4   3      388.01      430.43    137.86 o 
  -3   4   3     2025.18     2047.95    193.49 o 
  -2   4   3       88.10       94.08    126.37 o 
  -1   4   3     9948.38     7677.20    324.54 o 
   0   4   3     5834.44     4917.55    618.79 o 
   1   4   3     8549.91     8217.00   1101.81 o 
   2   4   3    15912.34    14397.83    445.65 o 
   3   4   3       86.09        6.71    229.09 o 
   4   4   3     4085.20     3248.33    317.60 o 
   5   4   3       81.37      185.74    223.05 o 
   6   4   3     2163.36     2041.07    198.22 o 
   7   4   3       40.62      277.08    211.91 o 
  -9   5   3        4.41      115.79    193.98 o 
  -8   5   3      166.42      365.33    183.79 o 
  -7   5   3     8740.73     8786.70    196.33 o 
  -6   5   3     1805.51     2065.98    177.54 o 
  -5   5   3    10193.21    10828.68    494.85 o 
  -4   5   3        6.33       48.99    131.62 o 
  -3   5   3    11557.39    11966.83   1323.22 o 
  -2   5   3     1726.08     1693.63    171.93 o 
  -1   5   3     7709.95     5821.77    298.04 o 
   0   5   3     4260.39     4410.09    360.49 o 
   1   5   3     1331.25     1397.22    279.83 o 
   2   5   3        8.96       46.36    372.79 o 
   3   5   3     1404.46     1599.97    301.83 o 
   4   5   3     3639.22     2946.37    428.61 o 
   5   5   3      155.78        0.00    418.21 o 
   6   5   3     3461.76     3328.62    389.82 o 
  -9   6   3      411.54      343.28    175.50 o 
  -8   6   3       25.41      197.89    195.72 o 
  -7   6   3      369.44      275.83    170.36 o 
  -6   6   3       90.57       62.39    167.11 o 
  -5   6   3      949.17     1044.75    154.04 o 
  -4   6   3      419.58      416.69    139.13 o 
  -3   6   3    53697.61    55809.15   4234.57 o 
  -2   6   3      784.21      713.29    172.34 o 
  -1   6   3    17597.71    12215.03    309.40 o 
   0   6   3     2311.98     2316.22    298.99 o 
   1   6   3       59.23      108.92    266.45 o 
   2   6   3       49.82        0.00    356.71 o 
   3   6   3       54.55      705.84    376.57 o 
   4   6   3       25.43      154.23    301.83 o 
   5   6   3       48.39      348.19    290.47 o 
   6   6   3      747.52      594.19    405.91 o 
  -8   7   3        6.54      206.40    183.26 o 
  -7   7   3       96.32        0.00    166.61 o 
  -6   7   3      120.94      116.49    163.12 o 
  -5   7   3      367.15      405.20    146.84 o 
  -4   7   3     2583.16     2522.92    313.65 o 
  -3   7   3    22879.04    24125.48   1036.53 o 
  -2   7   3     2462.95     2434.49    256.41 o 
  -1   7   3     2433.29     1851.65    263.03 o 
   0   7   3        3.30        0.00    276.28 o 
   1   7   3     9181.45    11638.80   1543.48 o 
   2   7   3     3083.33     3291.72    315.07 o 
   3   7   3     2344.96     2453.41    359.54 o 
   4   7   3      826.83      773.97    270.60 o 
   5   7   3       18.56        0.00    280.07 o 
  -8   8   3        3.96       45.46    177.05 o 
  -7   8   3      392.23      398.39    140.14 o 
  -6   8   3      489.02      756.74    158.40 o 
  -5   8   3     4034.86     4231.20    172.72 o 
  -4   8   3     2128.63     2417.32    281.48 o 
  -3   8   3      578.23      899.36    190.39 o 
  -2   8   3      107.00       86.10    259.25 o 
  -1   8   3      929.98     1060.65    260.20 o 
   0   8   3     3061.49     3655.99    286.69 o 
   1   8   3    21666.07    26178.36   2043.65 o 
   2   8   3        8.85      109.70    158.00 o 
   3   8   3      756.06     1013.35    241.27 o 
   4   8   3       95.90        0.00    350.08 o 
   5   8   3      206.91      580.95    368.06 o 
  -8   9   3      330.80      325.76    269.18 o 
  -7   9   3        0.16       35.66    165.98 o 
  -6   9   3     1711.95     1907.75    370.42 o 
  -5   9   3     1562.81     1751.68    166.44 o 
  -4   9   3      144.47      105.20    172.29 o 
  -3   9   3     1109.22     1019.58    204.46 o 
  -2   9   3      542.00      339.67    185.45 o 
  -1   9   3      865.55      792.89    240.33 o 
   0   9   3     7823.22     8237.34    283.85 o 
   1   9   3     1863.94     2331.04    268.24 o 
   2   9   3      285.04      567.41    156.89 o 
   3   9   3      117.76      166.53    163.46 o 
   4   9   3        0.79        0.00    289.53 o 
  -7  10   3      592.83      803.45    172.20 o 
  -6  10   3      891.28      792.97    173.44 o 
  -5  10   3        2.37      382.57    172.67 o 
  -4  10   3       31.53      164.63    185.99 o 
  -3  10   3     1386.84      932.92    251.68 o 
  -2  10   3     2648.55     1918.83    238.43 o 
  -1  10   3     2409.33     2291.62    178.83 o 
   0  10   3     1652.89     1840.78    209.52 o 
   1  10   3       15.13      196.92    164.88 o 
   2  10   3      213.75      418.06    146.91 o 
   3  10   3        8.95      214.00    150.42 o 
  -6  11   3      685.63      783.60    331.16 o 
  -5  11   3      814.26      974.26    210.52 o 
  -4  11   3        1.75       11.64    192.86 o 
  -3  11   3      379.08      689.76    271.55 o 
  -2  11   3      594.20      549.72    234.65 o 
  -1  11   3      507.70      327.37    175.04 o 
   0  11   3       55.48       22.08    130.14 o 
   1  11   3      244.03      464.22    138.96 o 
   2  11   3     1107.84     1180.16    150.79 o 
  -5  12   3     2283.26     2237.67    429.09 o 
  -4  12   3       61.46       97.46    273.44 o 
  -3  12   3     1579.63      992.53    246.95 o 
  -2  12   3      270.35      268.71    221.40 o 
  -1  12   3      103.19        0.00    204.37 o 
   0  12   3      157.25      176.24    120.35 o 
  -1 -12   4       65.88        3.43    180.11 o 
   0 -12   4      174.18      300.35    184.96 o 
   1 -12   4      142.03      461.61    172.92 o 
   2 -12   4      536.19      563.75    138.62 o 
   3 -12   4      162.02      310.75    148.54 o 
   4 -12   4      350.98      331.28    108.44 o 
  -3 -11   4       10.48      243.25    239.38 o 
  -2 -11   4     2290.36     2305.91    201.57 o 
  -1 -11   4      347.58      262.67    152.05 o 
   0 -11   4      298.76      121.51    188.50 o 
   1 -11   4      157.27      211.48    184.03 o 
   2 -11   4      119.08       72.41    141.65 o 
   3 -11   4       44.67       77.81    144.70 o 
   4 -11   4      515.19      414.75    122.02 o 
   5 -11   4        0.03      125.18     97.51 o 
  -4 -10   4      619.06     1143.31    199.16 o 
  -3 -10   4      161.86      154.75    146.38 o 
  -2 -10   4      587.05      754.51    200.22 o 
  -1 -10   4      510.46      426.97    187.69 o 
   0 -10   4    10302.01    10214.33    995.37 o 
   1 -10   4      187.05      126.91    119.18 o 
   2 -10   4     3727.71     4212.72    168.89 o 
   3 -10   4       99.63      111.41    137.72 o 
   4 -10   4      346.60      575.38    111.24 o 
   5 -10   4      458.85      715.24    120.75 o 
   6 -10   4       98.88       97.09    124.34 o 
  -5  -9   4      409.46      480.18    262.56 o 
  -4  -9   4        3.98      364.37    318.39 o 
  -3  -9   4     1252.02      992.92    208.92 o 
  -2  -9   4       28.71       99.11    146.48 o 
  -1  -9   4     2508.48     2454.31    462.20 o 
   0  -9   4    14094.53    14149.36   1369.10 o 
   1  -9   4      166.69      266.85    123.39 o 
   2  -9   4     4489.57     4962.69    310.34 o 
   3  -9   4      911.78     1022.42    105.02 o 
   4  -9   4     1115.02      880.41    208.16 o 
   5  -9   4     1323.72     1171.17    105.35 o 
   6  -9   4      124.13       89.78    123.38 o 
  -6  -8   4      135.48      427.56    274.26 o 
  -5  -8   4      220.57      417.34    244.49 o 
  -4  -8   4      640.63     1022.24    213.41 o 
  -3  -8   4       87.76       47.33    187.71 o 
  -2  -8   4     6800.55     6749.78    370.90 o 
  -1  -8   4     9149.24     8461.35    656.64 o 
   0  -8   4      948.47     1214.68    275.38 o 
   1  -8   4      223.79      383.72    142.19 o 
   2  -8   4     1360.28     1328.54    245.06 o 
   3  -8   4     3534.16     3662.20    131.77 o 
   4  -8   4     8212.49     7302.93    410.64 o 
   5  -8   4      309.02      532.55    170.31 o 
   6  -8   4      568.09      740.60    124.35 o 
   7  -8   4       17.84        0.00    109.52 o 
  -6  -7   4       22.29      543.10    460.78 o 
  -5  -7   4     1891.83     2706.01    496.26 o 
  -4  -7   4       65.14      148.99    255.54 o 
  -3  -7   4     5848.84     6337.44    241.21 o 
  -2  -7   4     6849.97     6801.98    233.88 o 
  -1  -7   4      965.58      766.63    189.49 o 
   0  -7   4     2885.50     2906.28    159.70 o 
   1  -7   4      628.41      819.68    109.65 o 
   2  -7   4       23.38       61.57    108.49 o 
   3  -7   4    18785.83    19251.91    538.37 o 
   4  -7   4     4652.50     4575.76    486.33 o 
   5  -7   4      244.06      279.05    238.91 o 
   6  -7   4      934.51      929.49    116.05 o 
   7  -7   4      164.81      265.69    271.55 o 
  -7  -6   4      356.82      231.31    291.30 o 
  -6  -6   4     1880.11     2164.04    292.44 o 
  -5  -6   4      650.89      816.98    252.91 o 
  -4  -6   4     8787.60     9927.09    650.11 o 
  -3  -6   4     3153.30     3246.50    201.21 o 
  -2  -6   4      840.67      961.77    210.26 o 
  -1  -6   4       23.89      258.87    189.63 o 
   0  -6   4    13461.21    13747.04    425.33 o 
   1  -6   4     1267.00     1356.03    124.72 o 
   2  -6   4     6778.66     6744.08    291.89 o 
   3  -6   4    12886.10    13206.61    939.07 o 
   4  -6   4        2.48      233.27    121.88 o 
   5  -6   4      150.71      284.54    247.42 o 
   6  -6   4     1626.30     1318.90    148.16 o 
   7  -6   4     1714.33     1335.54    139.09 o 
  -7  -5   4       47.02      348.87    342.99 o 
  -6  -5   4     5830.27     6269.41    264.50 o 
  -5  -5   4      336.88      215.41    272.26 o 
  -4  -5   4    18111.97    18163.10    342.04 o 
  -3  -5   4     8683.14     9255.31    303.77 o 
  -2  -5   4     1093.34     1230.18    156.24 o 
  -1  -5   4     2074.65     2264.92    192.07 o 
   0  -5   4      688.15      611.90    104.68 o 
   1  -5   4     1828.23     1886.31     99.12 o 
   2  -5   4     5778.52     5885.76    116.38 o 
   3  -5   4       57.34       78.53    119.85 o 
   4  -5   4     4782.28     4997.14    491.06 o 
   5  -5   4      582.30      663.98    134.18 o 
   6  -5   4       24.73       28.74    124.77 o 
   7  -5   4     4118.62     3355.34    278.65 o 
   8  -5   4       38.40      295.80    164.63 o 
  -8  -4   4      126.81       40.55    254.76 o 
  -7  -4   4       33.84      133.98    253.22 o 
  -6  -4   4      139.54      454.61    338.44 o 
  -5  -4   4     1666.55     2343.46    318.61 o 
  -4  -4   4     8055.23     8476.60    645.76 o 
  -3  -4   4     2246.48     2200.39    290.70 o 
  -2  -4   4    39083.52    36509.45   3458.65 o 
  -1  -4   4       48.26      259.05    301.83 o 
   0  -4   4    69972.15    69963.05    963.33 o 
   1  -4   4     1656.51     1680.46     97.26 o 
   2  -4   4     2901.98     2803.12     92.64 o 
   3  -4   4      703.32      779.93    203.90 o 
   4  -4   4     3677.26     3788.55    254.05 o 
   5  -4   4      986.44     1068.55    281.48 o 
   6  -4   4      211.20       86.01    134.43 o 
   7  -4   4      943.40      861.10    329.27 o 
   8  -4   4        6.97      255.95    280.54 o 
  -8  -3   4       13.99        6.50    312.15 o 
  -7  -3   4      100.52      353.64    295.18 o 
  -6  -3   4     1839.83     2192.10    349.61 o 
  -5  -3   4     3869.20     4077.77    863.85 o 
  -4  -3   4     6146.03     6926.76    733.28 o 
  -3  -3   4       82.00      161.93    237.47 o 
  -2  -3   4    32939.58    30051.76   2472.46 o 
  -1  -3   4     1410.59     1284.25    142.83 o 
   0  -3   4    64549.98    62134.67    825.41 o 
   1  -3   4     3565.21     3890.49    184.02 o 
   2  -3   4     1439.48     1669.58    173.15 o 
   3  -3   4     2032.77     2183.83    126.45 o 
   4  -3   4     6721.21     7224.82    175.41 o 
   5  -3   4      353.69      144.59    169.43 o 
   6  -3   4      676.86      568.32    151.41 o 
   7  -3   4       26.01       11.29    152.90 o 
   8  -3   4      115.28      294.62    168.98 o 
  -8  -2   4       12.88        0.00    293.14 o 
  -7  -2   4      151.45      155.90    262.44 o 
  -6  -2   4     1815.12     1744.19    231.77 o 
  -5  -2   4     2130.81     2244.05    301.22 o 
  -4  -2   4      766.61      855.46    233.70 o 
  -3  -2   4     2205.76     2172.04    276.16 o 
  -2  -2   4     1070.93     1024.69    229.50 o 
  -1  -2   4      329.49      372.67    123.28 o 
   0  -2   4    46520.29    45733.17    720.94 o 
   1  -2   4     1191.99     1264.22    129.45 o 
   2  -2   4    49894.69    53836.96   1252.25 o 
   3  -2   4      386.55      448.29    134.23 o 
   4  -2   4    19874.57    20650.24    970.77 o 
   5  -2   4      369.17      450.91    148.29 o 
   6  -2   4     1242.35     1043.12    182.61 o 
   7  -2   4      316.21      435.73    163.40 o 
   8  -2   4       35.95       65.45    185.70 o 
  -9  -1   4      784.81      525.58    424.36 o 
  -8  -1   4      366.22      760.35    258.30 o 
  -7  -1   4     3248.60     2960.73    233.48 o 
  -6  -1   4      212.69      144.59    269.34 o 
  -5  -1   4    24681.37    23053.00   1666.67 o 
  -4  -1   4     8962.93     8498.41   1289.15 o 
  -3  -1   4     6313.17     6398.92    331.74 o 
  -2  -1   4    16945.48    15751.09    697.20 o 
  -1  -1   4       27.79       78.13    128.65 o 
   0  -1   4     2557.50     2793.22    130.68 o 
   1  -1   4     4502.72     4877.76    149.93 o 
   2  -1   4    15127.67    18233.95    784.48 o 
   3  -1   4    13129.85    14555.05    460.78 o 
   4  -1   4    14815.25    15711.95    646.71 o 
   5  -1   4      146.55      348.12    162.26 o 
   6  -1   4     1356.06     1448.09    172.23 o 
   7  -1   4      335.12      303.40    190.37 o 
   8  -1   4      522.75      524.48    196.22 o 
  -9   0   4        1.32       39.89    166.06 o 
  -8   0   4     1298.58     1260.00    240.32 o 
  -7   0   4     4401.04     4704.91    252.55 o 
  -6   0   4     5270.61     5420.31    258.40 o 
  -5   0   4    17393.34    15917.47    736.12 o 
  -4   0   4      523.80      748.08    221.84 o 
  -3   0   4      341.98      447.95    244.36 o 
  -2   0   4    21163.78    20225.16    442.55 o 
  -1   0   4    41984.33    37245.93   3181.75 o 
   0   0   4    22590.47    23751.35    778.30 o 
   1   0   4     1548.32     2051.95    235.88 o 
   2   0   4       41.31       58.79    176.05 o 
   3   0   4     4646.35     4768.20    422.94 o 
   4   0   4     5955.91     5763.23    229.10 o 
   5   0   4       19.87       98.78    209.15 o 
   6   0   4     3569.19     3420.78    403.07 o 
   7   0   4      438.98      379.80    176.08 o 
  -9   1   4      778.23      800.46    191.49 o 
  -8   1   4     2827.47     2335.14    318.39 o 
  -7   1   4      691.22      923.90    251.21 o 
  -6   1   4     5807.30     5352.54    405.43 o 
  -5   1   4     3876.98     3786.21    226.69 o 
  -4   1   4     2350.19     2623.22    206.59 o 
  -3   1   4    23273.36    26412.79   3047.61 o 
  -2   1   4       62.43       77.88    248.05 o 
  -1   1   4    29214.18    28288.55   3351.90 o 
   0   1   4    14462.44    13863.33    912.27 o 
   1   1   4     4834.59     4544.54    196.11 o 
   2   1   4    10522.85    11021.91    739.51 o 
   3   1   4     8729.82     9625.94    629.66 o 
   4   1   4      759.08     1078.14    351.35 o 
   5   1   4     4415.19     5203.24    261.66 o 
   6   1   4      999.72     1054.56    168.92 o 
   7   1   4     1061.15      769.83    344.47 o 
  -9   2   4     1050.75     1059.80    203.87 o 
  -8   2   4      957.83      736.28    201.07 o 
  -7   2   4       87.89      119.23    197.84 o 
  -6   2   4      140.77      169.30    196.81 o 
  -5   2   4      209.74      385.25    194.34 o 
  -4   2   4    52382.06    60109.10   2350.28 o 
  -3   2   4    13565.33    15550.39    490.11 o 
  -2   2   4    42137.70    42302.43   3271.38 o 
  -1   2   4     5025.60     4226.36    355.00 o 
   0   2   4     2133.16     1717.53    316.21 o 
   1   2   4     1743.53     1648.73    185.18 o 
   2   2   4     8538.52     7817.15    533.69 o 
   3   2   4     9993.60     9311.04    913.96 o 
   4   2   4     4316.73     4613.17    386.12 o 
   5   2   4      802.85      700.06    201.59 o 
   6   2   4       93.77      108.79    207.70 o 
   7   2   4      693.21      451.84    199.31 o 
  -9   3   4      287.79      338.50    204.97 o 
  -8   3   4      132.62      377.89    195.56 o 
  -7   3   4      359.44      505.53    199.48 o 
  -6   3   4      166.82      146.82    163.45 o 
  -5   3   4     5694.00     6283.96    309.40 o 
  -4   3   4    57451.55    65411.32   1839.35 o 
  -3   3   4     4510.15     4386.49    233.70 o 
  -2   3   4    10100.12    10994.10    704.42 o 
  -1   3   4     3475.10     2609.53    311.29 o 
   0   3   4    26225.33    23912.55    433.82 o 
   1   3   4     1221.41     1190.48    196.95 o 
   2   3   4     2371.76     2334.14    368.18 o 
   3   3   4       55.30       70.01    182.95 o 
   4   3   4     1591.08     1546.62    193.35 o 
   5   3   4       22.46      165.75    202.03 o 
   6   3   4      591.31      782.45    223.90 o 
   7   3   4      897.78      953.98    207.96 o 
  -9   4   4       80.08      175.64    196.14 o 
  -8   4   4      166.69      112.97    197.83 o 
  -7   4   4      810.23      932.68    193.44 o 
  -6   4   4     2772.05     3107.57    188.94 o 
  -5   4   4     2062.96     2301.81    173.98 o 
  -4   4   4     4733.38     5194.01    284.32 o 
  -3   4   4      886.28      968.72    216.20 o 
  -2   4   4      270.56      330.56    179.19 o 
  -1   4   4      242.10      222.35    286.69 o 
   0   4   4   114550.75   108084.74   2724.96 o 
   1   4   4     1172.67     1183.38    291.62 o 
   2   4   4     6429.19     5978.83    467.41 o 
   3   4   4      306.01      321.24    183.71 o 
   4   4   4       54.15      390.23    183.37 o 
   5   4   4        3.63        0.00    231.34 o 
   6   4   4      110.83        0.00    215.66 o 
  -9   5   4      954.76      701.67    194.52 o 
  -8   5   4      227.45      117.57    197.02 o 
  -7   5   4     6218.59     6156.58    174.75 o 
  -6   5   4     1999.68     2265.77    182.53 o 
  -5   5   4      368.83      272.89    153.73 o 
  -4   5   4      208.82      208.15    146.98 o 
  -3   5   4     1702.74     1954.48    168.88 o 
  -2   5   4     1985.55     1854.49    253.57 o 
  -1   5   4      468.52      379.41    272.50 o 
   0   5   4    44967.39    46340.20   2637.97 o 
   1   5   4      681.97      441.16    279.60 o 
   2   5   4     1423.90     1810.02    410.64 o 
   3   5   4       77.47        0.00    394.55 o 
   4   5   4     8306.58     8281.81    427.67 o 
   5   5   4      737.81      892.24    446.59 o 
   6   5   4      217.55      170.31    436.18 o 
  -9   6   4      647.39      768.52    193.66 o 
  -8   6   4      283.05       90.01    172.77 o 
  -7   6   4     5621.42     5851.01    363.33 o 
  -6   6   4       37.81      227.11    166.80 o 
  -5   6   4      450.77      580.24    147.11 o 
  -4   6   4      866.40      847.81    153.81 o 
  -3   6   4     5790.80     5832.74    200.45 o 
  -2   6   4    11665.98    10466.51    316.97 o 
  -1   6   4      665.56      841.14    263.03 o 
   0   6   4     3078.96     3494.05    218.14 o 
   1   6   4     1312.99     1254.25    214.26 o 
   2   6   4      246.13      108.81    395.50 o 
   3   6   4      396.67      407.80    398.34 o 
   4   6   4    11673.97    13885.96    475.92 o 
   5   6   4       67.98        0.00    292.37 o 
  -8   7   4        5.04      214.81    191.94 o 
  -7   7   4     1987.12     1855.19    309.40 o 
  -6   7   4     1786.94     1958.26    175.72 o 
  -5   7   4     5141.14     5611.60    187.81 o 
  -4   7   4       21.12       38.08    146.45 o 
  -3   7   4    13853.85    16419.54    877.10 o 
  -2   7   4     3820.62     3293.61    264.93 o 
  -1   7   4      302.40      222.35    263.03 o 
   0   7   4     1051.98     1140.74    189.28 o 
   1   7   4      831.13     1122.91    209.71 o 
   2   7   4      740.38     1658.63    358.60 o 
   3   7   4     2966.80     3496.09    381.31 o 
   4   7   4     2006.36     2003.98    409.69 o 
   5   7   4        6.09        0.00    281.96 o 
  -8   8   4       37.97       93.85    177.52 o 
  -7   8   4      279.25      419.06    184.03 o 
  -6   8   4     4672.26     5085.25    728.08 o 
  -5   8   4      996.75     1352.07    168.46 o 
  -4   8   4     2015.99     2237.95    192.49 o 
  -3   8   4     7054.47     5859.97   1011.93 o 
  -2   8   4       11.39      140.03    251.68 o 
  -1   8   4      525.32      538.37    257.36 o 
   0   8   4     2606.80     2498.45    343.98 o 
   1   8   4     4003.77     4805.40    552.58 o 
   2   8   4     2688.35     3370.34    164.16 o 
   3   8   4      434.65      914.00    331.16 o 
   4   8   4       39.56        0.00    269.66 o 
  -7   9   4       16.00       24.86    186.55 o 
  -6   9   4     2489.55     2909.63    175.91 o 
  -5   9   4      400.52      359.53    197.00 o 
  -4   9   4     1107.66     1319.45    198.04 o 
  -3   9   4     3638.55     3263.33    293.31 o 
  -2   9   4     2345.68     1660.52    263.03 o 
  -1   9   4      515.90      187.34    229.92 o 
   0   9   4      494.84      387.21    167.57 o 
   1   9   4     2439.71     2283.77    213.83 o 
   2   9   4      749.11     1252.99    192.05 o 
   3   9   4        2.30       10.48    171.18 o 
  -7  10   4       62.58      303.77    176.10 o 
  -6  10   4       47.12       98.58    155.01 o 
  -5  10   4     1700.23     2130.03    241.27 o 
  -4  10   4      189.35       89.70    177.66 o 
  -3  10   4      355.36      591.35    277.23 o 
  -2  10   4     6999.28     5359.09    275.33 o 
  -1  10   4       41.04      215.73    165.58 o 
   0  10   4     1971.85     2037.44    296.69 o 
   1  10   4     1081.41     1115.38    169.83 o 
   2  10   4       79.96       18.02    144.85 o 
  -6  11   4       52.99      102.43    200.11 o 
  -5  11   4      363.67      550.76    374.68 o 
  -4  11   4      162.39        0.00    310.34 o 
  -3  11   4        2.97      152.33    285.74 o 
  -2  11   4     2214.67     1713.51    179.77 o 
  -1  11   4      239.21       16.08    206.26 o 
   0  11   4      797.13      678.80    131.48 o 
   1  11   4      165.44      191.20    156.58 o 
  -4  12   4       17.75      239.38    295.20 o 
  -3  12   4       40.55        0.00    250.73 o 
  -2  12   4        0.12      456.05    243.17 o 
  -1  12   4      255.05      386.04    156.58 o 
  -1 -12   5      398.28      401.42    171.36 o 
   0 -12   5      228.40      365.53    182.18 o 
   1 -12   5      241.99      356.87    167.77 o 
   2 -12   5       58.50      128.64    129.74 o 
   3 -12   5     2368.63     2071.57    438.57 o 
  -3 -11   5      591.74      745.85    255.94 o 
  -2 -11   5       42.52      165.20    179.69 o 
  -1 -11   5       25.56      240.15    183.25 o 
   0 -11   5     1862.43     1677.15    317.91 o 
   1 -11   5        2.26       45.94    146.62 o 
   2 -11   5      117.00      301.03    162.39 o 
   3 -11   5     2836.55     2832.00    577.36 o 
   4 -11   5       56.87        0.00    125.20 o 
  -4 -10   5     2341.78     2298.10    503.83 o 
  -3 -10   5        0.98       30.94    184.47 o 
  -2 -10   5      404.08      560.97    191.50 o 
  -1 -10   5      819.10      730.47    149.96 o 
   0 -10   5        1.33       38.51    146.94 o 
   1 -10   5     1907.83     2253.76    288.58 o 
   2 -10   5      599.13      846.95    122.51 o 
   3 -10   5       97.54      120.08    122.68 o 
   4 -10   5      222.13      183.75    111.31 o 
   5 -10   5      423.20      372.60    132.46 o 
  -5  -9   5      380.96      736.35    251.60 o 
  -4  -9   5     1026.07     1330.38    221.40 o 
  -3  -9   5       74.91        0.00    145.40 o 
  -2  -9   5     5812.01     5510.72    546.88 o 
  -1  -9   5      334.75      158.37    141.71 o 
   0  -9   5     4419.93     4209.24    381.78 o 
   1  -9   5      773.51     1021.28    129.21 o 
   2  -9   5        1.37        9.64    112.04 o 
   3  -9   5     1838.19     1785.44    187.81 o 
   4  -9   5      580.78      654.49    128.65 o 
   5  -9   5        5.25      123.98    107.07 o 
   6  -9   5      779.64      859.35    160.38 o 
  -6  -8   5      354.54      463.95    259.14 o 
  -5  -8   5       59.02       76.44    211.76 o 
  -4  -8   5      243.96      508.98    221.34 o 
  -3  -8   5     2883.68     3158.41    212.68 o 
  -2  -8   5     4591.21     4360.85    338.25 o 
  -1  -8   5     4317.46     4125.03    211.47 o 
   0  -8   5     3737.79     4500.70    624.39 o 
   1  -8   5       14.52       50.13    106.57 o 
   2  -8   5      839.32      891.49    170.11 o 
   3  -8   5     5365.99     5274.50    130.10 o 
   4  -8   5      143.05       34.63    124.39 o 
   5  -8   5      392.20      262.39    140.98 o 
   6  -8   5      288.30      235.00    136.06 o 
  -6  -7   5     1056.51     1792.88    325.82 o 
  -5  -7   5      420.62      218.34    239.96 o 
  -4  -7   5     2147.46     2412.24    195.11 o 
  -3  -7   5     7745.71     7889.60    562.97 o 
  -2  -7   5        3.45        0.00    207.79 o 
  -1  -7   5     7094.29     6434.93    483.02 o 
   0  -7   5     7465.73     8573.23    438.45 o 
   1  -7   5     1470.42     1764.21    165.83 o 
   2  -7   5     3700.06     3855.45    117.32 o 
   3  -7   5       13.13       83.21    103.69 o 
   4  -7   5      736.15      667.40    120.72 o 
   5  -7   5      411.11      637.61    124.42 o 
   6  -7   5        3.89       61.86    135.64 o 
   7  -7   5      888.09      336.82    123.13 o 
  -7  -6   5        1.70        0.00    269.02 o 
  -6  -6   5       20.68      102.92    279.12 o 
  -5  -6   5     1868.94     2138.08    322.42 o 
  -4  -6   5     1903.49     2658.10    222.42 o 
  -3  -6   5      368.16      327.81    174.57 o 
  -2  -6   5     1983.75     1985.06    397.39 o 
  -1  -6   5     3620.55     3652.28    182.61 o 
   0  -6   5        8.84       11.88    104.61 o 
   1  -6   5    25399.60    27621.57    566.43 o 
   2  -6   5     2079.51     1963.19    153.41 o 
   3  -6   5     9105.48     8146.15    649.07 o 
   4  -6   5     1949.36     1975.19    197.75 o 
   5  -6   5      228.58      357.95    319.33 o 
   6  -6   5       48.53       75.07    129.66 o 
   7  -6   5      732.68      613.00    158.16 o 
  -7  -5   5       29.69      114.35    286.35 o 
  -6  -5   5     6415.09     6643.97    332.73 o 
  -5  -5   5      853.67     1196.28    258.01 o 
  -4  -5   5      947.72     1328.38    208.56 o 
  -3  -5   5     3157.67     2844.04    298.81 o 
  -2  -5   5     7217.99     7032.36    962.63 o 
  -1  -5   5     5556.60     5342.07    187.79 o 
   0  -5   5     6067.04     6440.81    153.29 o 
   1  -5   5    15312.76    16142.95    507.89 o 
   2  -5   5     1582.31     1845.41    241.39 o 
   3  -5   5    10542.49    10462.12    814.18 o 
   4  -5   5     1050.25     1091.24    125.37 o 
   5  -5   5     2103.48     1959.70    216.67 o 
   6  -5   5       12.91       26.85    131.81 o 
   7  -5   5      135.46      219.76    166.90 o 
  -8  -4   5     1452.31     1653.71    288.94 o 
  -7  -4   5       54.99       40.47    321.34 o 
  -6  -4   5    12192.81    13539.81    889.87 o 
  -5  -4   5     1976.96     2823.64    421.52 o 
  -4  -4   5       69.24      102.95    237.82 o 
  -3  -4   5     2756.65     2457.31    202.76 o 
  -2  -4   5     7426.64     7140.12    656.41 o 
  -1  -4   5       35.32       12.13    127.30 o 
   0  -4   5     4153.47     4292.23    134.16 o 
   1  -4   5      238.00      246.70    113.79 o 
   2  -4   5      110.23       94.56    119.76 o 
   3  -4   5     8630.13     9286.77    343.46 o 
   4  -4   5      270.84      136.35    124.06 o 
   5  -4   5     7513.03     6981.16    179.44 o 
   6  -4   5      501.63      602.02    178.35 o 
   7  -4   5     1019.91      746.73    149.56 o 
  -8  -3   5      314.01      260.64    304.93 o 
  -7  -3   5        1.99      118.48    304.05 o 
  -6  -3   5     5060.88     5398.16    993.00 o 
  -5  -3   5     2018.40     2189.49    318.86 o 
  -4  -3   5    14125.97    14102.34   1468.93 o 
  -3  -3   5      575.19      661.19    180.90 o 
  -2  -3   5    70243.38    61823.98   4495.17 o 
  -1  -3   5      619.43      590.90    142.85 o 
   0  -3   5    14773.81    15285.61    451.44 o 
   1  -3   5     8217.01     8660.99    200.32 o 
   2  -3   5      118.58      124.34    131.38 o 
   3  -3   5      618.23      728.88    131.85 o 
   4  -3   5      579.09      682.37    146.18 o 
   5  -3   5     3477.58     3459.15    161.86 o 
   6  -3   5      952.12     1024.18    274.86 o 
   7  -3   5     1287.44      937.44    231.81 o 
  -8  -2   5       57.35      252.74    271.62 o 
  -7  -2   5      430.24      325.44    276.99 o 
  -6  -2   5       22.21      262.84    291.80 o 
  -5  -2   5     3455.70     4147.92    922.04 o 
  -4  -2   5    17896.46    19218.26   2780.79 o 
  -3  -2   5     3232.98     3524.78    369.95 o 
  -2  -2   5    50334.21    44988.16   3186.37 o 
  -1  -2   5     1141.63     1213.15    129.60 o 
   0  -2   5      165.24      171.61    117.34 o 
   1  -2   5    12326.70    13335.11    176.89 o 
   2  -2   5    20782.43    24836.18    514.66 o 
   3  -2   5     4014.19     4529.93    180.56 o 
   4  -2   5     1613.21     1651.38    231.81 o 
   5  -2   5      147.43      268.20    182.20 o 
   6  -2   5      768.48      755.31    325.95 o 
   7  -2   5      471.43      199.32    205.40 o 
  -9  -1   5      267.93      300.36    289.05 o 
  -8  -1   5       32.41       73.72    201.87 o 
  -7  -1   5        4.86      314.17    266.24 o 
  -6  -1   5     5961.77     5577.00    484.91 o 
  -5  -1   5    11298.14    10345.67   1323.22 o 
  -4  -1   5     3296.91     3407.61    294.57 o 
  -3  -1   5     4811.89     4932.93    428.61 o 
  -2  -1   5    18592.69    16471.71    576.07 o 
  -1  -1   5     5203.35     5306.32    237.42 o 
   0  -1   5    36367.28    38456.38   1500.98 o 
   1  -1   5       57.68      106.92    142.26 o 
   2  -1   5    29661.34    33056.84    932.73 o 
   3  -1   5     4621.49     5222.06    365.56 o 
   4  -1   5     2209.40     2510.87    265.67 o 
   5  -1   5     2383.74     2240.44    518.03 o 
   6  -1   5      800.51     1004.33    177.85 o 
   7  -1   5      156.59       79.01    176.84 o 
  -9   0   5      735.09      528.98    212.30 o 
  -8   0   5      304.33      188.77    224.87 o 
  -7   0   5      591.55      694.27    243.99 o 
  -6   0   5     8484.37     7978.24    879.94 o 
  -5   0   5     5062.38     5231.08    825.06 o 
  -4   0   5     2710.78     2878.32    505.25 o 
  -3   0   5     2091.25     2782.74    280.25 o 
  -2   0   5     1131.94     1251.88    359.94 o 
  -1   0   5    60881.87    53315.82   2389.19 o 
   0   0   5    22711.66    23808.62    684.48 o 
   1   0   5    16030.38    17375.36    611.96 o 
   2   0   5    12615.25    13792.61    192.38 o 
   3   0   5      387.03      636.87    147.47 o 
   4   0   5      829.17      911.21    194.94 o 
   5   0   5      729.58     1189.56    352.64 o 
   6   0   5     2029.02     2002.81    200.83 o 
   7   0   5      639.42      511.45    191.96 o 
  -9   1   5      849.28      780.30    377.52 o 
  -8   1   5     4849.85     4009.99    300.41 o 
  -7   1   5      215.22      332.15    329.27 o 
  -6   1   5     2109.09     2141.71    218.39 o 
  -5   1   5     2919.48     3033.64    357.65 o 
  -4   1   5     2621.55     3060.30    593.25 o 
  -3   1   5      364.24      378.18    235.48 o 
  -2   1   5    23378.01    25239.97    528.91 o 
  -1   1   5    75404.03    66427.06   9276.23 o 
   0   1   5      497.10      411.42    181.33 o 
   1   1   5     1728.13     1713.86    192.01 o 
   2   1   5     3903.14     4198.28    253.54 o 
   3   1   5     9013.91     9575.77    392.37 o 
   4   1   5     1716.31     1750.89    205.35 o 
   5   1   5       70.21      222.34    201.04 o 
   6   1   5      596.00      528.03    184.20 o 
   7   1   5      412.39      339.05    168.98 o 
  -9   2   5       44.12      191.33    217.10 o 
  -8   2   5     5063.93     4708.37    216.55 o 
  -7   2   5      273.11      212.70    214.88 o 
  -6   2   5      507.70      679.88    218.36 o 
  -5   2   5     4938.86     5608.56    228.64 o 
  -4   2   5     2798.29     2964.54    212.67 o 
  -3   2   5     1244.07     1245.35    220.73 o 
  -2   2   5     9345.60     9983.16    409.64 o 
  -1   2   5    14952.31    13968.75   1670.71 o 
   0   2   5     2241.53     2101.62    185.60 o 
   1   2   5      115.58      128.61    149.55 o 
   2   2   5      445.30      425.75    151.19 o 
   3   2   5    40326.12    38688.37   2560.52 o 
   4   2   5      712.32      826.52    203.30 o 
   5   2   5      702.45      712.85    210.49 o 
   6   2   5      326.21      125.28    189.20 o 
   7   2   5        6.44      318.84    172.44 o 
  -9   3   5       67.79       59.34    211.30 o 
  -8   3   5     1166.04     1344.39    284.32 o 
  -7   3   5      324.42      369.97    348.19 o 
  -6   3   5    10131.04    10494.14    366.17 o 
  -5   3   5     2558.53     2810.59    318.86 o 
  -4   3   5    29437.73    31097.02    315.07 o 
  -3   3   5     1953.57     1859.98    197.28 o 
  -2   3   5     1557.84     1683.23    300.88 o 
  -1   3   5      672.98      570.23    238.39 o 
   0   3   5     8923.86     7889.76    536.00 o 
   1   3   5      318.52      432.39    190.94 o 
   2   3   5      862.99     1049.81    216.01 o 
   3   3   5    19805.01    18154.79    918.08 o 
   4   3   5        1.47      211.31    202.27 o 
   5   3   5      324.11      178.44    213.70 o 
   6   3   5       71.55       50.61    220.56 o 
  -9   4   5      501.92      359.51    204.69 o 
  -8   4   5       41.27      346.02    214.09 o 
  -7   4   5      336.19      512.90    202.15 o 
  -6   4   5     9547.87    10210.57    402.12 o 
  -5   4   5      731.11      811.32    168.80 o 
  -4   4   5    23492.21    23758.93   1175.61 o 
  -3   4   5      823.39      857.92    187.06 o 
  -2   4   5     5638.97     5629.70    298.99 o 
  -1   4   5       39.96      107.92    206.23 o 
   0   4   5     5050.47     4857.31    329.27 o 
   1   4   5     4597.73     4018.63    265.12 o 
   2   4   5       12.78        0.00    408.74 o 
   3   4   5     1310.44     1224.72    250.96 o 
   4   4   5     1493.92     1525.17    274.99 o 
   5   4   5      133.04      330.71    234.65 o 
   6   4   5        2.63       68.00    177.79 o 
  -9   5   5       78.40        0.00    196.31 o 
  -8   5   5      180.48      269.25    206.05 o 
  -7   5   5     1045.98     1068.04    220.12 o 
  -6   5   5       44.47      285.43    180.23 o 
  -5   5   5      180.07      290.93    168.07 o 
  -4   5   5     5717.92     5970.01    418.68 o 
  -3   5   5     1985.42     2118.14    213.89 o 
  -2   5   5    31237.11    28949.89    452.27 o 
  -1   5   5        3.81      132.71    176.74 o 
   0   5   5    22327.46    22954.90   1618.89 o 
   1   5   5     1405.78     1298.80    278.14 o 
   2   5   5        2.97        0.00    456.05 o 
   3   5   5      228.50      312.24    449.43 o 
   4   5   5        8.41        0.00    334.00 o 
   5   5   5       23.74      595.14    410.64 o 
   6   5   5      214.22      184.50    423.88 o 
  -8   6   5      106.72      205.81    200.95 o 
  -7   6   5      308.24      483.39    189.72 o 
  -6   6   5     2788.03     2521.63    196.19 o 
  -5   6   5      699.19      653.42    168.54 o 
  -4   6   5      692.86      733.30    213.36 o 
  -3   6   5     7001.13     7953.43    236.82 o 
  -2   6   5     6583.00     5919.23    338.73 o 
  -1   6   5     1438.87     1391.85    188.59 o 
   0   6   5     7043.62     7252.60    320.86 o 
   1   6   5        0.56       81.92    225.20 o 
   2   6   5     2547.64     3243.46    430.51 o 
   3   6   5     1371.70     2009.66    427.67 o 
   4   6   5     1417.03     1841.24    421.04 o 
   5   6   5      438.20        0.00    431.45 o 
  -8   7   5       54.01       78.63    194.14 o 
  -7   7   5       48.14       97.90    184.70 o 
  -6   7   5     2545.45     2661.53    194.15 o 
  -5   7   5      526.32      297.11    178.95 o 
  -4   7   5      892.60     1213.95    198.67 o 
  -3   7   5     5819.08     6566.40    327.37 o 
  -2   7   5      418.20      389.82    272.50 o 
  -1   7   5     1058.66     1031.93    176.50 o 
   0   7   5     5859.74     5911.78    332.48 o 
   1   7   5     1073.16     1080.89    200.23 o 
   2   7   5     3147.98     4101.64    298.04 o 
   3   7   5       20.88        9.46    395.50 o 
   4   7   5     1199.37     1506.30    314.13 o 
  -8   8   5      398.67      344.49    199.09 o 
  -7   8   5      251.17      256.38    200.99 o 
  -6   8   5        0.08      121.79    178.36 o 
  -5   8   5     2229.57     2383.50    213.04 o 
  -4   8   5      533.62      647.69    249.79 o 
  -3   8   5        5.05      313.18    300.88 o 
  -2   8   5     4035.53     2832.83    263.98 o 
  -1   8   5      256.85      379.52    169.51 o 
   0   8   5        3.32       92.03    165.40 o 
   1   8   5     5375.88     6304.49    295.31 o 
   2   8   5       57.82      434.29    350.08 o 
   3   8   5      600.82      756.93    384.14 o 
   4   8   5      511.64      431.45    385.09 o 
  -7   9   5       69.37       29.76    190.97 o 
  -6   9   5     2300.07     2310.70    204.60 o 
  -5   9   5     1360.35     1774.91    442.81 o 
  -4   9   5       68.70      300.38    238.62 o 
  -3   9   5      154.21       66.23    214.78 o 
  -2   9   5     1458.63     1157.16    202.48 o 
  -1   9   5     2930.80     2661.44    169.65 o 
   0   9   5      740.86      660.03    156.36 o 
   1   9   5     1561.04     1605.53    143.82 o 
   2   9   5       54.77       65.83    189.19 o 
   3   9   5      378.84      239.70    166.48 o 
  -7  10   5        4.48      322.65    191.27 o 
  -6  10   5     1291.07     1537.93    237.86 o 
  -5  10   5      758.22      713.23    226.18 o 
  -4  10   5      515.15      181.66    308.45 o 
  -3  10   5       28.06        4.73    277.23 o 
  -2  10   5      931.71      647.18    247.90 o 
  -1  10   5      505.23      699.47    167.09 o 
   0  10   5      260.07      125.48    134.76 o 
   1  10   5       21.17      390.41    169.26 o 
   2  10   5      254.93      601.27    247.90 o 
  -5  11   5       81.35      260.76    221.88 o 
  -4  11   5     2604.81     2357.85    347.24 o 
  -3  11   5       39.34      507.15    291.42 o 
  -2  11   5     2360.93     2184.70    257.36 o 
  -1  11   5       46.35        5.28    153.87 o 
   0  11   5      104.23      101.06    130.10 o 
   1  11   5      112.72      349.50    149.46 o 
  -3  12   5       15.98      215.73    193.02 o 
  -2  12   5      687.59      475.92    214.78 o 
   0 -12   6      119.75       81.44    173.60 o 
   1 -12   6      244.97      271.72    147.50 o 
  -2 -11   6        8.41       55.59    186.10 o 
  -1 -11   6      612.87      625.53    141.71 o 
   0 -11   6      180.56       41.82    177.43 o 
   1 -11   6     3348.58     3867.20    516.33 o 
   2 -11   6       89.56       57.89    154.51 o 
   3 -11   6      753.68      651.62    130.63 o 
   4 -11   6        2.12      226.52     99.26 o 
  -4 -10   6      205.67      401.14    208.34 o 
  -3 -10   6      179.31      398.61    171.36 o 
  -2 -10   6      257.90      184.38    195.80 o 
  -1 -10   6        6.53      175.26    144.29 o 
   0 -10   6      966.42      585.74    184.04 o 
   1 -10   6     4270.56     4616.14    616.14 o 
   2 -10   6      517.74      486.69    140.78 o 
   3 -10   6     1561.00     1428.91    160.84 o 
   4 -10   6      116.22       68.82    105.55 o 
   5 -10   6      204.59      136.77    131.48 o 
  -5  -9   6      109.98       40.69    196.90 o 
  -4  -9   6        6.23       77.99    198.77 o 
  -3  -9   6     1055.80     1041.72    170.52 o 
  -2  -9   6      195.30      374.48    275.81 o 
  -1  -9   6     3040.11     3166.36    311.76 o 
   0  -9   6     1940.99     2117.77    204.56 o 
   1  -9   6       32.05      179.14    117.81 o 
   2  -9   6      292.94      317.10    117.46 o 
   3  -9   6     1462.72     1796.21    218.02 o 
   4  -9   6      562.73      594.66    144.29 o 
   5  -9   6     1016.41      973.91    114.77 o 
  -5  -8   6        6.71       91.52    200.28 o 
  -4  -8   6      290.33      545.41    311.29 o 
  -3  -8   6       16.17       76.79    186.55 o 
  -2  -8   6     4107.91     3824.11    158.07 o 
  -1  -8   6     3803.89     3379.25    187.34 o 
   0  -8   6      149.60      382.61    160.58 o 
   1  -8   6      793.82      781.83    124.34 o 
   2  -8   6       71.95       80.73    110.58 o 
   3  -8   6       14.26       25.58    118.19 o 
   4  -8   6     3065.32     3075.17    116.04 o 
   5  -8   6      697.67      618.69    107.09 o 
   6  -8   6      375.03      264.53    289.05 o 
  -6  -7   6      587.81      848.98    230.55 o 
  -5  -7   6     1175.70     1440.54    201.27 o 
  -4  -7   6        9.90      454.24    218.86 o 
  -3  -7   6    11799.49    11184.35    237.64 o 
  -2  -7   6     4674.89     4003.65    347.24 o 
  -1  -7   6     2371.26     1832.03    227.55 o 
   0  -7   6     1400.94     1599.21    158.02 o 
   1  -7   6     3263.12     3877.51    229.95 o 
   2  -7   6     1207.14     1531.21    328.57 o 
   3  -7   6     3514.74     3132.39    183.23 o 
   4  -7   6     2104.71     2117.91    134.23 o 
   5  -7   6      160.83       38.16    146.81 o 
   6  -7   6      457.05      709.37    398.34 o 
  -7  -6   6      114.51      394.93    264.01 o 
  -6  -6   6       15.60        0.00    243.13 o 
  -5  -6   6     5569.58     5847.59    473.52 o 
  -4  -6   6      303.41      514.89    164.55 o 
  -3  -6   6    19825.42    20228.68   1595.80 o 
  -2  -6   6     6381.25     5437.20    377.99 o 
  -1  -6   6       33.05       90.36    164.03 o 
   0  -6   6       87.80      149.68    109.26 o 
   1  -6   6     2665.09     2743.70    214.36 o 
   2  -6   6      588.21      585.10    187.42 o 
   3  -6   6     4664.53     4718.16    177.65 o 
   4  -6   6      242.73      136.74    115.19 o 
   5  -6   6       60.57       72.15    151.22 o 
   6  -6   6      472.09      611.38    278.17 o 
   7  -6   6       43.57      166.17    174.09 o 
  -7  -5   6       90.96       92.25    304.96 o 
  -6  -5   6       11.32       30.45    245.06 o 
  -5  -5   6      612.64     1103.57    226.28 o 
  -4  -5   6      697.96      776.65    188.07 o 
  -3  -5   6     7651.86     7031.09    579.19 o 
  -2  -5   6     1531.05     1790.00    335.82 o 
  -1  -5   6    15433.46    15863.80   1779.96 o 
   0  -5   6       14.92      232.77    136.54 o 
   1  -5   6    39608.76    40687.87    997.81 o 
   2  -5   6      428.13      499.55    117.35 o 
   3  -5   6     4064.93     4498.17    286.55 o 
   4  -5   6      534.67      808.78    142.32 o 
   5  -5   6       77.29       73.75    133.36 o 
   6  -5   6       65.74        9.21    141.30 o 
   7  -5   6      413.61      378.61    185.41 o 
  -8  -4   6     1123.82     1227.46    281.51 o 
  -7  -4   6      998.24     1178.64    301.46 o 
  -6  -4   6      611.11      878.53    323.72 o 
  -5  -4   6      160.19      220.77    300.05 o 
  -4  -4   6     4635.57     5329.12    224.70 o 
  -3  -4   6      483.06      400.20    173.52 o 
  -2  -4   6      152.14      230.07    145.44 o 
  -1  -4   6    20911.91    21383.50   1085.17 o 
   0  -4   6     1573.98     1650.21    135.79 o 
   1  -4   6    27458.36    29754.01    569.99 o 
   2  -4   6      603.17      506.22    128.24 o 
   3  -4   6       65.25      145.66    223.45 o 
   4  -4   6      493.00      858.03    201.64 o 
   5  -4   6     2854.95     2929.48    232.28 o 
   6  -4   6      321.45      207.42    184.52 o 
   7  -4   6      426.05      617.75    186.64 o 
  -8  -3   6     2135.38     1856.32    481.13 o 
  -7  -3   6      321.32      463.59    387.46 o 
  -6  -3   6     1195.08     1782.92    635.82 o 
  -5  -3   6      122.98      273.18    300.03 o 
  -4  -3   6        2.03      161.78    229.72 o 
  -3  -3   6     9284.64     8708.28    587.03 o 
  -2  -3   6     6322.20     5742.11    254.28 o 
  -1  -3   6     1366.10     1438.15    128.82 o 
   0  -3   6      316.02      515.07    117.89 o 
   1  -3   6    13420.36    14157.40    377.81 o 
   2  -3   6      169.72      256.70    129.73 o 
   3  -3   6    13528.06    14924.81    834.28 o 
   4  -3   6      127.81        0.00    166.46 o 
   5  -3   6     5254.93     5553.09    359.28 o 
   6  -3   6      337.84      279.67    174.35 o 
   7  -3   6      238.26      218.16    173.70 o 
  -8  -2   6      718.80      765.27    281.16 o 
  -7  -2   6        9.96        0.00    293.98 o 
  -6  -2   6     6848.83     7180.04   1151.01 o 
  -5  -2   6      109.95      331.07    293.80 o 
  -4  -2   6     7195.81     7695.01    489.17 o 
  -3  -2   6    13253.99    11920.01    997.72 o 
  -2  -2   6     3053.47     2952.31    199.66 o 
  -1  -2   6     3375.50     3645.78    155.64 o 
   0  -2   6     4897.35     5542.14    147.57 o 
   1  -2   6      202.83      206.04    134.73 o 
   2  -2   6    10652.07    12684.79    514.38 o 
   3  -2   6     7435.71     8587.05    314.14 o 
   4  -2   6     3252.35     3227.50    259.11 o 
   5  -2   6     2804.53     2854.03    193.60 o 
   6  -2   6      140.82      135.59    186.29 o 
   7  -2   6      179.58      244.75    165.20 o 
  -8  -1   6        3.32       69.37    259.36 o 
  -7  -1   6     1231.60      938.60    273.44 o 
  -6  -1   6     8659.31     9856.12    416.31 o 
  -5  -1   6    15935.80    16252.58    438.55 o 
  -4  -1   6     4900.11     4880.64    295.44 o 
  -3  -1   6     1493.45     1126.47    201.38 o 
  -2  -1   6     7966.17     7690.48    236.61 o 
  -1  -1   6     8843.82     9372.41    545.63 o 
   0  -1   6      268.43      410.76    136.76 o 
   1  -1   6    16752.18    18271.28    367.04 o 
   2  -1   6    14438.51    17210.64    214.38 o 
   3  -1   6       87.50      109.76    146.36 o 
   4  -1   6       15.11      325.44    150.10 o 
   5  -1   6     1379.19     1455.88    196.54 o 
   6  -1   6      539.42      880.43    198.85 o 
   7  -1   6      563.91      418.97    154.97 o 
  -9   0   6        0.95       65.11    234.60 o 
  -8   0   6      625.37      602.68    250.18 o 
  -7   0   6     4682.47     4451.73    368.53 o 
  -6   0   6      245.24      131.02    242.72 o 
  -5   0   6     9836.00    10182.28   1527.11 o 
  -4   0   6     2533.96     2670.48    255.50 o 
  -3   0   6     1926.69     1985.97    285.90 o 
  -2   0   6    22140.82    19162.74    446.59 o 
  -1   0   6      549.98      441.40    180.19 o 
   0   0   6      265.26      439.18    162.14 o 
   1   0   6     4754.26     4703.21    267.18 o 
   2   0   6     2869.42     3112.29    170.02 o 
   3   0   6     2150.66     2517.63    182.84 o 
   4   0   6        9.05      120.60    198.70 o 
   5   0   6      349.19      508.87    171.46 o 
   6   0   6     3195.30     2686.75    266.86 o 
   7   0   6      153.72      363.37    152.59 o 
  -9   1   6        1.12        0.00    226.27 o 
  -8   1   6      400.04      234.64    233.53 o 
  -7   1   6     1645.16     1378.80    237.90 o 
  -6   1   6      361.53      216.56    240.95 o 
  -5   1   6      804.44      486.70    263.51 o 
  -4   1   6        3.53        0.00    237.76 o 
  -3   1   6    42750.32    48803.34    704.89 o 
  -2   1   6     8317.38     9455.05    509.04 o 
  -1   1   6    29042.24    26809.18   4073.25 o 
   0   1   6     1294.80     1479.63    170.99 o 
   1   1   6      106.96      133.90    154.96 o 
   2   1   6     2265.89     2746.68    236.38 o 
   3   1   6     6944.87     7280.40    521.54 o 
   4   1   6      182.35      495.58    206.14 o 
   5   1   6      326.44      352.19    212.35 o 
   6   1   6     1550.47     1415.64    216.29 o 
  -9   2   6       21.08      177.37    276.28 o 
  -8   2   6       36.07      261.91    242.46 o 
  -7   2   6       24.91       40.43    231.01 o 
  -6   2   6     3448.90     3697.90    448.48 o 
  -5   2   6       26.82      161.41    233.15 o 
  -4   2   6     1156.12     1123.36    229.67 o 
  -3   2   6    40773.41    46428.45    695.43 o 
  -2   2   6     1413.76     1826.10    352.92 o 
  -1   2   6    10127.54    10174.63    350.09 o 
   0   2   6      917.41      919.15    200.48 o 
   1   2   6    10055.02     9580.22    726.27 o 
   2   2   6      226.02      320.71    202.86 o 
   3   2   6      321.98      540.51    213.22 o 
   4   2   6      150.27      171.29    193.92 o 
   5   2   6        3.63        0.00    216.95 o 
   6   2   6      160.30      271.14    183.00 o 
  -9   3   6      206.80       77.82    223.40 o 
  -8   3   6      440.35      193.93    222.28 o 
  -7   3   6      272.74      410.52    229.98 o 
  -6   3   6        6.29      120.32    245.62 o 
  -5   3   6      707.18      825.23    201.53 o 
  -4   3   6      121.96       38.81    223.27 o 
  -3   3   6     1254.16     1384.24    479.71 o 
  -2   3   6     1833.50     1991.74    262.85 o 
  -1   3   6     5974.92     5492.80    349.98 o 
   0   3   6       72.05      282.97    287.77 o 
   1   3   6    42902.00    37668.29   1301.19 o 
   2   3   6      103.36      177.00    204.19 o 
   3   3   6     4361.25     4009.28    202.00 o 
   4   3   6       22.96      150.27    207.14 o 
   5   3   6       68.01      341.34    267.79 o 
   6   3   6       20.68        6.41    213.21 o 
  -9   4   6      472.73      280.88    223.84 o 
  -8   4   6     1394.73     1277.31    264.93 o 
  -7   4   6       52.41      101.61    217.32 o 
  -6   4   6     9780.32    10237.39    451.32 o 
  -5   4   6       60.44        0.00    182.91 o 
  -4   4   6        7.62       66.18    176.86 o 
  -3   4   6     3238.36     3586.92    346.30 o 
  -2   4   6     2393.44     2522.87    248.71 o 
  -1   4   6       54.94       38.72    221.39 o 
   0   4   6     1835.97     1755.48    272.15 o 
   1   4   6    10234.05    10344.82    342.64 o 
   2   4   6      231.74      242.22    509.04 o 
   3   4   6     2124.13     1964.94    201.22 o 
   4   4   6        1.31       88.63    235.28 o 
   5   4   6     1757.42     1786.05    230.17 o 
  -8   5   6      705.87      508.26    222.75 o 
  -7   5   6      296.71      126.54    204.50 o 
  -6   5   6     9578.28     9322.84    229.46 o 
  -5   5   6      600.96      654.64    179.94 o 
  -4   5   6      105.92      217.97    175.52 o 
  -3   5   6     6153.73     7094.37    406.85 o 
  -2   5   6     5752.07     5243.41    264.21 o 
  -1   5   6     2655.59     2784.92    225.56 o 
   0   5   6      769.49     1016.75    241.82 o 
   1   5   6       11.34        0.00    279.02 o 
   2   5   6       19.51      170.31    471.19 o 
   3   5   6     1612.90     1495.89    343.46 o 
   4   5   6       88.35        0.00    427.67 o 
   5   5   6     1769.87     1127.83    410.64 o 
  -8   6   6       62.74      121.08    205.91 o 
  -7   6   6      350.29      452.42    186.26 o 
  -6   6   6     5368.31     5002.99    211.62 o 
  -5   6   6     1893.00     1934.64    198.17 o 
  -4   6   6     1499.60     1793.67    303.25 o 
  -3   6   6        4.27        0.00    370.90 o 
  -2   6   6    16400.51    12700.41    367.11 o 
  -1   6   6      485.73      479.32    199.71 o 
   0   6   6       93.27      253.05    173.03 o 
   1   6   6     1883.05     2062.44    271.13 o 
   2   6   6      689.52     1081.47    446.59 o 
   3   6   6      118.88        0.00    322.64 o 
   4   6   6      787.85     1175.14    328.32 o 
   5   6   6      246.94      369.95    423.88 o 
  -8   7   6      611.02      532.39    214.83 o 
  -7   7   6        5.55      204.42    198.73 o 
  -6   7   6      614.80      656.44    201.42 o 
  -5   7   6     5007.59     5197.36    223.24 o 
  -4   7   6      170.59      242.35    242.80 o 
  -3   7   6     4357.04     4841.54    363.33 o 
  -2   7   6    10131.86     7591.10    328.32 o 
  -1   7   6      559.33      522.19    184.93 o 
   0   7   6      259.28      410.24    161.97 o 
   1   7   6     1830.81     2067.32    166.30 o 
   2   7   6     3791.55     4420.50    400.23 o 
   3   7   6      784.55     1093.77    436.18 o 
   4   7   6      152.19      779.64    385.09 o 
  -8   8   6      283.67      249.01    208.37 o 
  -7   8   6        8.22      182.89    214.39 o 
  -6   8   6      115.29       85.63    213.97 o 
  -5   8   6     4269.63     4913.08    261.42 o 
  -4   8   6      298.76      603.66    368.06 o 
  -3   8   6     1868.26     1520.49    354.81 o 
  -2   8   6     3542.33     2938.80    303.72 o 
  -1   8   6     1557.68     1691.31    187.79 o 
   0   8   6        3.33       53.43    156.64 o 
   1   8   6      715.42      911.22    185.86 o 
   2   8   6     1919.20     2275.53    280.07 o 
   3   8   6      458.10      145.71    364.27 o 
  -7   9   6       21.49      144.49    202.62 o 
  -6   9   6      321.43      512.03    239.14 o 
  -5   9   6      462.71      676.15    418.21 o 
  -4   9   6      728.25      683.13    351.97 o 
  -3   9   6      302.49      405.91    363.33 o 
  -2   9   6       36.35      355.76    275.33 o 
  -1   9   6     5499.91     5144.78    192.48 o 
   0   9   6       69.51      197.47    218.04 o 
   1   9   6     1803.25     1720.23    197.00 o 
   2   9   6      630.54      434.67    263.98 o 
  -6  10   6       38.43      257.61    250.76 o 
  -5  10   6       10.68      331.16    422.94 o 
  -4  10   6      164.11      498.63    377.52 o 
  -3  10   6       10.05       14.19    289.53 o 
  -2  10   6       14.62      137.88    173.69 o 
  -1  10   6     2440.35     2042.39    161.00 o 
   0  10   6       70.25       53.21    135.07 o 
   1  10   6      509.22      646.47    164.07 o 
  -5  11   6       25.11       31.22    389.82 o 
  -4  11   6      393.69      571.49    320.75 o 
  -3  11   6      393.13      279.12    314.13 o 
  -2  11   6        5.22      224.66    166.15 o 
  -1  11   6      315.16      415.19    147.71 o 
   0  11   6       94.70      206.52    125.89 o 
  -1 -11   7       16.91        0.00    167.89 o 
   0 -11   7      454.94      335.10    141.96 o 
   1 -11   7        2.72      164.60    180.86 o 
   2 -11   7      737.73      811.05    152.81 o 
   3 -11   7       89.97      486.65    206.81 o 
  -3 -10   7     1990.18     1718.11    188.66 o 
  -2 -10   7        5.67      151.82    134.47 o 
  -1 -10   7     1046.19     1519.78    219.04 o 
   0 -10   7        1.10      189.75    140.13 o 
   1 -10   7     1622.62     1902.47    231.11 o 
   2 -10   7      949.67      947.57    138.16 o 
   3 -10   7       18.09       22.48    125.35 o 
   4 -10   7      260.22      203.38     95.94 o 
  -4  -9   7      222.62      200.50    187.29 o 
  -3  -9   7      497.30      378.70    194.44 o 
  -2  -9   7      573.59      446.02    151.86 o 
  -1  -9   7      365.98      399.47    134.13 o 
   0  -9   7     5352.85     5988.01   1080.88 o 
   1  -9   7     3636.85     3911.46    436.66 o 
   2  -9   7      467.19      882.22    205.97 o 
   3  -9   7       12.53      464.29    174.46 o 
   4  -9   7      595.51      614.37    134.73 o 
   5  -9   7       66.38      277.36    100.18 o 
  -5  -8   7     1468.17     1702.34    236.94 o 
  -4  -8   7      152.68      367.46    207.61 o 
  -3  -8   7      804.90      707.63    176.52 o 
  -2  -8   7     4051.94     3242.02    300.88 o 
  -1  -8   7        1.07       72.26    162.36 o 
   0  -8   7     6474.36     7508.96    872.25 o 
   1  -8   7     3010.94     3279.97    329.30 o 
   2  -8   7        8.30      145.24    132.26 o 
   3  -8   7      185.71       93.40    100.10 o 
   4  -8   7      365.19      336.01    128.12 o 
   5  -8   7      171.70      123.85    107.61 o 
  -6  -7   7      128.75      134.26    204.71 o 
  -5  -7   7      115.95      106.97    195.88 o 
  -4  -7   7      152.90      223.09    202.16 o 
  -3  -7   7      670.14      880.04    222.82 o 
  -2  -7   7      141.10       98.17    168.82 o 
  -1  -7   7      790.94      644.83    173.25 o 
   0  -7   7     3458.09     3734.99    307.65 o 
   1  -7   7        6.22      115.45    131.95 o 
   2  -7   7     4272.83     4210.89    183.66 o 
   3  -7   7      581.90      565.54    129.18 o 
   4  -7   7     4033.53     3883.04    141.70 o 
   5  -7   7      233.41      308.36    142.12 o 
   6  -7   7      363.55      605.53    145.63 o 
  -6  -6   7       84.82      173.28    210.06 o 
  -5  -6   7     3596.76     4157.43    203.26 o 
  -4  -6   7       98.06      102.21    138.40 o 
  -3  -6   7        4.14      215.28    156.03 o 
  -2  -6   7      286.27      516.55    156.93 o 
  -1  -6   7     5748.78     5710.38    484.91 o 
   0  -6   7      533.26      669.23    120.63 o 
   1  -6   7     1168.09     1047.05    139.50 o 
   2  -6   7     4583.01     4547.83    139.48 o 
   3  -6   7     1155.31     1115.14    117.31 o 
   4  -6   7     5066.84     5307.76    219.28 o 
   5  -6   7       40.12      190.30    147.40 o 
   6  -6   7       85.94      119.96    157.20 o 
  -7  -5   7     2397.98     2246.42    309.43 o 
  -6  -5   7      516.70      648.97    240.65 o 
  -5  -5   7     8493.14     9963.84    243.30 o 
  -4  -5   7       79.95      352.66    177.08 o 
  -3  -5   7     1434.67     1159.01    157.01 o 
  -2  -5   7      279.96      163.61    140.91 o 
  -1  -5   7      141.99      228.91    146.31 o 
   0  -5   7     2148.74     2326.12    154.59 o 
   1  -5   7       74.39      115.57    109.84 o 
   2  -5   7      119.69      363.79    125.55 o 
   3  -5   7      181.24      217.51    124.47 o 
   4  -5   7     1766.89     2186.57    299.95 o 
   5  -5   7       84.32      107.08    168.82 o 
   6  -5   7     1210.26      996.27    458.95 o 
  -7  -4   7      689.98      473.44    318.37 o 
  -6  -4   7      512.12      718.82    309.47 o 
  -5  -4   7     2431.19     2417.12    243.89 o 
  -4  -4   7      107.22       93.25    187.38 o 
  -3  -4   7    16958.50    14868.56   1534.67 o 
  -2  -4   7        0.76       92.05    145.39 o 
  -1  -4   7    12891.14    14126.51    446.58 o 
   0  -4   7     2105.58     2295.89    140.77 o 
   1  -4   7       20.08       31.16    124.21 o 
   2  -4   7     1221.71     1305.73    125.12 o 
   3  -4   7      653.48      487.20    185.97 o 
   4  -4   7       65.01      264.86    139.22 o 
   5  -4   7       75.34      393.92    176.15 o 
   6  -4   7      907.74      713.90    169.89 o 
  -8  -3   7      464.73      736.72    447.06 o 
  -7  -3   7       48.97      531.21    297.75 o 
  -6  -3   7      194.45      119.36    306.34 o 
  -5  -3   7      235.03      433.30    250.20 o 
  -4  -3   7     2336.51     2501.93    300.78 o 
  -3  -3   7    20456.25    17834.94   2392.79 o 
  -2  -3   7     8051.09     7858.44    499.90 o 
  -1  -3   7    11656.68    12025.91    372.86 o 
   0  -3   7       18.99       19.33    156.41 o 
   1  -3   7     4038.64     4361.92    140.75 o 
   2  -3   7     3873.38     4834.76    340.51 o 
   3  -3   7      324.64      271.09    158.67 o 
   4  -3   7     1334.73     1367.08    182.17 o 
   5  -3   7      214.36      177.53    160.48 o 
   6  -3   7       36.74      112.56    184.87 o 
  -8  -2   7      515.91      282.38    352.45 o 
  -7  -2   7      297.58      499.89    358.12 o 
  -6  -2   7       88.15      605.88    293.94 o 
  -5  -2   7     4891.83     4748.94    473.08 o 
  -4  -2   7    14849.60    13699.65   1152.29 o 
  -3  -2   7     2362.35     2307.47    230.32 o 
  -2  -2   7     2293.00     2247.90    243.48 o 
  -1  -2   7     4383.86     4609.49    246.64 o 
   0  -2   7     4278.59     4639.94    191.47 o 
   1  -2   7    16570.24    17231.93   1165.55 o 
   2  -2   7       86.47      235.54    129.38 o 
   3  -2   7     1216.88     1242.69    183.21 o 
   4  -2   7     1053.25     1013.05    192.95 o 
   5  -2   7       84.16      322.53    161.10 o 
   6  -2   7      527.49      688.12    186.41 o 
  -8  -1   7      568.77      540.83    269.90 o 
  -7  -1   7       30.86      302.50    267.16 o 
  -6  -1   7      120.09      200.81    255.18 o 
  -5  -1   7     6461.67     6997.50    375.63 o 
  -4  -1   7     5721.65     5542.59    356.61 o 
  -3  -1   7     1136.99     1198.23    172.15 o 
  -2  -1   7     1135.58     1355.66    207.51 o 
  -1  -1   7      806.34      896.40    190.27 o 
   0  -1   7    35119.86    38138.41   1715.70 o 
   1  -1   7     9417.61    10340.39    559.92 o 
   2  -1   7     3067.24     3223.50    184.84 o 
   3  -1   7     3429.90     3862.68    188.57 o 
   4  -1   7      288.76      112.80    173.40 o 
   5  -1   7      540.94      666.34    199.50 o 
   6  -1   7      931.04      550.51    172.32 o 
  -8   0   7      183.53       73.32    239.96 o 
  -7   0   7     4846.65     4494.39    263.21 o 
  -6   0   7     1675.49     2130.94    532.69 o 
  -5   0   7      115.30       94.45    254.49 o 
  -4   0   7      640.32      878.31    312.95 o 
  -3   0   7     6668.55     6642.10    482.55 o 
  -2   0   7      243.95      263.03    421.04 o 
  -1   0   7     8318.16     8196.93    257.02 o 
   0   0   7    38009.91    38008.96    890.01 o 
   1   0   7      459.87      482.79    171.44 o 
   2   0   7      490.62      600.25    159.81 o 
   3   0   7      258.17      472.48    215.29 o 
   4   0   7     3672.07     3900.94    191.23 o 
   5   0   7      263.56      365.24    204.15 o 
   6   0   7       52.31      266.45    207.90 o 
  -8   1   7       13.88      129.77    234.59 o 
  -7   1   7     8209.09     7586.97    699.69 o 
  -6   1   7     2129.70     1969.85    317.91 o 
  -5   1   7      666.33      736.74    264.71 o 
  -4   1   7       41.18      400.35    471.19 o 
  -3   1   7      748.25     1143.92    355.76 o 
  -2   1   7       20.08        0.00    428.61 o 
  -1   1   7     1474.58     1432.34    266.97 o 
   0   1   7     3214.21     3137.68    177.56 o 
   1   1   7     2753.41     2822.65    170.89 o 
   2   1   7      378.54      594.47    203.80 o 
   3   1   7        4.48      256.92    195.42 o 
   4   1   7    10617.24     9839.21    476.81 o 
   5   1   7       50.41      110.65    201.17 o 
   6   1   7      140.30      317.03    200.20 o 
  -9   2   7       30.88       83.55    250.00 o 
  -8   2   7      528.43      367.71    251.96 o 
  -7   2   7     3886.82     3996.36    365.69 o 
  -6   2   7     2021.39     2405.22    709.15 o 
  -5   2   7     5433.04     5465.18    309.94 o 
  -4   2   7       87.10        0.00    361.44 o 
  -3   2   7    30812.79    39522.38    654.75 o 
  -2   2   7        7.13        0.00    298.99 o 
  -1   2   7      430.04      544.92    281.19 o 
   0   2   7      563.83      587.76    188.56 o 
   1   2   7     2452.51     2606.70    191.12 o 
   2   2   7        9.76      149.84    202.41 o 
   3   2   7        8.46       92.19    209.75 o 
   4   2   7     4309.46     3747.59    249.37 o 
   5   2   7        6.98      318.77    196.64 o 
   6   2   7      207.81      325.83    204.06 o 
  -8   3   7     1127.33      494.70    235.14 o 
  -7   3   7      670.04     1047.10    231.37 o 
  -6   3   7     2096.95     2186.38    265.01 o 
  -5   3   7     4119.46     3894.97    307.98 o 
  -4   3   7      196.70      286.69    947.11 o 
  -3   3   7    36743.46    44819.96    656.64 o 
  -2   3   7     2753.42     3031.72    265.98 o 
  -1   3   7       91.96      159.04    251.70 o 
   0   3   7     2087.31     1943.87    275.09 o 
   1   3   7     4759.07     4523.23    215.56 o 
   2   3   7      780.82      835.83    229.57 o 
   3   3   7       53.88      172.66    194.86 o 
   4   3   7       76.08      293.46    213.28 o 
   5   3   7      159.48      371.80    230.08 o 
  -8   4   7      153.72      518.18    238.91 o 
  -7   4   7       84.77      207.56    224.72 o 
  -6   4   7     2359.39     2595.16    251.49 o 
  -5   4   7      486.32      459.34    243.58 o 
  -4   4   7       22.74      140.98    511.88 o 
  -3   4   7    14846.10    16617.32    991.47 o 
  -2   4   7     1903.49     2488.55    391.64 o 
  -1   4   7     4233.14     4501.65    253.33 o 
   0   4   7      134.04      620.46    272.16 o 
   1   4   7    19139.79    18522.52    778.22 o 
   2   4   7      187.74       43.52    508.09 o 
   3   4   7      157.38      458.55    254.82 o 
   4   4   7      194.28      158.83    238.75 o 
   5   4   7       87.61      163.33    204.18 o 
  -8   5   7      401.09      227.57    214.78 o 
  -7   5   7      308.38      442.38    222.39 o 
  -6   5   7     1250.60     1207.76    212.90 o 
  -5   5   7     3033.05     2634.49    247.14 o 
  -4   5   7      744.07      769.23    377.52 o 
  -3   5   7     1586.62     1849.76    420.10 o 
  -2   5   7     4928.58     5342.93    389.40 o 
  -1   5   7      606.48      605.76    212.60 o 
   0   5   7     2334.76     2262.02    327.85 o 
   1   5   7    11179.21    12086.39    374.68 o 
   2   5   7      150.08      218.56    471.19 o 
   3   5   7       11.71      281.01    480.65 o 
   4   5   7      466.91      408.74    429.56 o 
  -8   6   7      774.53      705.20    234.64 o 
  -7   6   7       83.30        0.00    213.87 o 
  -6   6   7      285.51      268.11    229.08 o 
  -5   6   7     1660.59     1823.67    231.61 o 
  -4   6   7      201.24       50.15    332.10 o 
  -3   6   7      826.85     1048.35    445.65 o 
  -2   6   7     8131.90     8184.03    872.28 o 
  -1   6   7      630.13      677.41    194.13 o 
   0   6   7      730.25      790.83    177.87 o 
   1   6   7     3489.40     3795.79    440.91 o 
   2   6   7      261.36      479.71    481.60 o 
   3   6   7      147.94       69.07    485.38 o 
   4   6   7       87.20        0.00    331.16 o 
  -8   7   7      282.07      294.88    236.54 o 
  -7   7   7       29.76      106.83    239.23 o 
  -6   7   7      688.69      653.15    237.29 o 
  -5   7   7      357.78      293.33    225.10 o 
  -4   7   7      510.54      886.56    424.83 o 
  -3   7   7     1555.09     1757.98    382.25 o 
  -2   7   7      347.57      519.44    210.53 o 
  -1   7   7     1501.80     1559.32    191.20 o 
   0   7   7      278.92      260.72    180.10 o 
   1   7   7        2.91      131.09    173.42 o 
   2   7   7     2515.03     3194.26    444.70 o 
   3   7   7        9.05        0.00    419.15 o 
  -7   8   7      593.22      435.74    239.83 o 
  -6   8   7      555.54      670.79    248.55 o 
  -5   8   7     4820.41     4841.54    441.86 o 
  -4   8   7      131.80        0.00    411.58 o 
  -3   8   7       56.14        0.00    368.06 o 
  -2   8   7      217.02      232.20    208.91 o 
  -1   8   7      691.41      712.53    173.88 o 
   0   8   7      357.93      438.70    144.43 o 
   1   8   7      323.84      444.16    174.39 o 
   2   8   7     1350.83     1618.89    386.98 o 
  -6   9   7      302.36      239.58    252.64 o 
  -5   9   7     2742.83     3155.47    459.84 o 
  -4   9   7        1.82        0.00    437.13 o 
  -3   9   7      125.04      162.74    349.14 o 
  -2   9   7      157.14      165.96    191.87 o 
  -1   9   7      695.64      650.96    164.77 o 
   0   9   7       43.66      149.66    134.39 o 
   1   9   7       34.09       19.97    174.04 o 
  -5  10   7      350.62      783.43    421.04 o 
  -4  10   7       26.59        0.00    404.01 o 
  -3  10   7     1815.48     1107.02    363.33 o 
  -2  10   7       85.27      123.14    179.46 o 
  -1  10   7     2142.87     1710.32    158.22 o 
   0  10   7       99.20       83.72    125.25 o 
  -3  11   7      976.95      733.62    192.56 o 
  -2  11   7      142.89      393.70    168.10 o 
  -2 -10   8      976.31      986.73    175.63 o 
  -1 -10   8       23.46      181.53    180.32 o 
   0 -10   8     1224.94     1376.21    181.49 o 
   1 -10   8      373.52      570.05    146.91 o 
   2 -10   8       48.83      159.21    131.07 o 
   3 -10   8      606.17      827.70    340.05 o 
  -4  -9   8       61.39      154.08    170.74 o 
  -3  -9   8      194.84       51.14    175.55 o 
  -2  -9   8       19.94      144.00    163.17 o 
  -1  -9   8     1087.58      753.09    262.09 o 
   0  -9   8     1237.17     1384.89    219.38 o 
   1  -9   8        6.15       70.14    142.56 o 
   2  -9   8      182.82       86.46    120.18 o 
   3  -9   8      237.04      362.74    112.71 o 
   4  -9   8       40.76      286.75    118.28 o 
  -5  -8   8      118.70      140.07    221.30 o 
  -4  -8   8     1407.03     1167.68    197.55 o 
  -3  -8   8      101.22        0.00    180.95 o 
  -2  -8   8     3457.92     2599.25    191.18 o 
  -1  -8   8      523.61      492.89    177.16 o 
   0  -8   8      250.80      273.68    145.15 o 
   1  -8   8      156.68      250.10    147.46 o 
   2  -8   8     1184.77     1194.81    137.22 o 
   3  -8   8      130.33      138.00    135.62 o 
   4  -8   8      896.71      685.43    245.86 o 
   5  -8   8      273.64      226.73    164.50 o 
  -5  -7   8      185.11      144.51    175.18 o 
  -4  -7   8     4594.00     3560.59    257.83 o 
  -3  -7   8      105.76       31.72    163.02 o 
  -2  -7   8     8766.18     7527.20    507.62 o 
  -1  -7   8     1288.62     1368.70    296.62 o 
   0  -7   8      312.20      311.68    140.02 o 
   1  -7   8        8.95      211.48    146.41 o 
   2  -7   8       44.44       84.92    118.33 o 
   3  -7   8       33.06       56.37    130.39 o 
   4  -7   8      498.48      401.20    205.61 o 
   5  -7   8        0.33       82.58    145.44 o 
  -6  -6   8      651.37      682.13    210.31 o 
  -5  -6   8       84.99      232.60    205.58 o 
  -4  -6   8     1714.20     1435.57    171.01 o 
  -3  -6   8       84.09       64.01    157.15 o 
  -2  -6   8     1848.82     1463.08    174.60 o 
  -1  -6   8      362.70      490.25    182.61 o 
   0  -6   8     9972.62    10371.77    579.81 o 
   1  -6   8       26.90        0.00    143.32 o 
   2  -6   8     5920.76     5721.45    145.66 o 
   3  -6   8       24.69      135.25    124.18 o 
   4  -6   8      178.12      304.38    112.41 o 
   5  -6   8      104.14      208.89    160.46 o 
  -7  -5   8      748.48      719.51    244.23 o 
  -6  -5   8     1867.48     1768.68    222.36 o 
  -5  -5   8     1099.44     1183.54    247.52 o 
  -4  -5   8       21.85      294.13    186.63 o 
  -3  -5   8     3533.50     3184.53    288.29 o 
  -2  -5   8      466.42      465.67    164.40 o 
  -1  -5   8      588.59      744.13    176.11 o 
   0  -5   8    12329.70    13422.35    684.21 o 
   1  -5   8      666.65      732.00    123.22 o 
   2  -5   8     4467.74     4581.85    151.15 o 
   3  -5   8      392.36      346.12    221.50 o 
   4  -5   8      564.06      519.46    165.03 o 
   5  -5   8      190.40      286.49    180.46 o 
   6  -5   8       70.87       91.06    172.22 o 
  -7  -4   8     2078.92     2552.15    273.70 o 
  -6  -4   8      313.73      630.07    249.82 o 
  -5  -4   8     1736.36     1763.99    196.93 o 
  -4  -4   8      158.73      268.18    173.61 o 
  -3  -4   8      858.13      573.43    159.44 o 
  -2  -4   8     7885.73     7773.36    625.03 o 
  -1  -4   8     9143.11     9877.64    427.42 o 
   0  -4   8     1924.16     2272.65    155.29 o 
   1  -4   8      139.71      224.83    133.20 o 
   2  -4   8     1549.96     1652.81    150.47 o 
   3  -4   8      793.48      919.26    131.25 o 
   4  -4   8     3852.85     3757.69    243.86 o 
   5  -4   8       68.46      133.28    194.44 o 
   6  -4   8      321.45      101.95    171.01 o 
  -7  -3   8     1493.30     1443.54    456.53 o 
  -6  -3   8        5.50      141.04    244.72 o 
  -5  -3   8     4237.21     4271.61    409.31 o 
  -4  -3   8      134.28       41.60    183.60 o 
  -3  -3   8     1743.84     1720.37    178.30 o 
  -2  -3   8     8339.88     8689.18    805.43 o 
  -1  -3   8     4259.09     4818.69    284.06 o 
   0  -3   8      547.02      520.99    158.71 o 
   1  -3   8     3776.83     4080.25    204.64 o 
   2  -3   8      271.26      241.35    147.92 o 
   3  -3   8     6431.79     7186.22    183.10 o 
   4  -3   8     1749.20     1811.41    194.13 o 
   5  -3   8       44.35      154.94    197.04 o 
   6  -3   8      477.93      558.33    164.39 o 
  -8  -2   8      408.03      361.64    281.64 o 
  -7  -2   8      737.34      921.92    502.89 o 
  -6  -2   8     1120.23     1397.59    317.28 o 
  -5  -2   8     1721.33     1731.39    261.62 o 
  -4  -2   8    10754.40     8817.57   1362.34 o 
  -3  -2   8     5803.63     5303.08    226.54 o 
  -2  -2   8      272.35      253.08    182.34 o 
  -1  -2   8     2486.65     2736.37    164.15 o 
   0  -2   8     6208.48     6724.08    332.82 o 
   1  -2   8      195.22      239.64    164.19 o 
   2  -2   8     4789.31     4896.32    351.05 o 
   3  -2   8     7682.85     8492.94    360.36 o 
   4  -2   8       96.94      178.65    185.58 o 
   5  -2   8       30.47      164.64    169.50 o 
   6  -2   8      175.70      532.43    187.18 o 
  -8  -1   8       18.37        0.00    254.52 o 
  -7  -1   8       44.14       46.21    263.36 o 
  -6  -1   8     3275.98     3508.94    315.35 o 
  -5  -1   8       79.15      212.31    220.95 o 
  -4  -1   8    15405.06    14295.89   2081.33 o 
  -3  -1   8     6189.31     6362.71    427.58 o 
  -2  -1   8      419.56      656.57    280.84 o 
  -1  -1   8     2585.47     2551.43    189.47 o 
   0  -1   8      247.77      264.04    166.14 o 
   1  -1   8      423.19      725.84    175.20 o 
   2  -1   8      612.79      568.26    185.68 o 
   3  -1   8      596.61      785.79    197.05 o 
   4  -1   8     1382.98     1440.67    189.14 o 
   5  -1   8       12.68      165.12    202.05 o 
   6  -1   8        8.09       42.72    170.92 o 
  -8   0   8       94.20       91.50    259.53 o 
  -7   0   8      132.55       89.62    250.32 o 
  -6   0   8      241.24      448.51    275.82 o 
  -5   0   8     2624.89     3098.84    622.91 o 
  -4   0   8     6384.94     6939.19    560.13 o 
  -3   0   8     1632.75     1215.83    429.56 o 
  -2   0   8    10947.82     9386.93    428.61 o 
  -1   0   8      164.84      207.00    191.39 o 
   0   0   8    20521.12    20229.79    755.90 o 
   1   0   8      771.75      756.24    196.04 o 
   2   0   8      250.37      517.46    173.51 o 
   3   0   8      198.02      353.00    199.99 o 
   4   0   8     1180.78     1094.58    185.72 o 
   5   0   8       17.45      285.80    212.43 o 
   6   0   8       17.14       61.28    197.28 o 
  -8   1   8        7.72        0.00    254.95 o 
  -7   1   8      721.17     1074.04    268.28 o 
  -6   1   8      723.58     1041.63    274.46 o 
  -5   1   8     6365.18     7128.23    759.77 o 
  -4   1   8     1767.21     2424.08    579.05 o 
  -3   1   8       79.59      308.45    340.62 o 
  -2   1   8     5343.60     5570.09    321.70 o 
  -1   1   8       11.52       31.69    281.96 o 
   0   1   8    20787.27    19049.92   1126.68 o 
   1   1   8     1908.36     1543.21    189.98 o 
   2   1   8      176.02      327.68    196.79 o 
   3   1   8      165.69       20.09    203.80 o 
   4   1   8      711.64     1015.33    204.46 o 
   5   1   8       14.22      165.64    203.11 o 
  -8   2   8      168.13       59.67    253.33 o 
  -7   2   8      806.81     1012.28    283.93 o 
  -6   2   8      766.20      703.95    324.54 o 
  -5   2   8       93.26      755.99    593.25 o 
  -4   2   8       18.23      205.32    571.49 o 
  -3   2   8     1850.32     2047.51    361.44 o 
  -2   2   8       41.00      180.72    285.74 o 
  -1   2   8      650.15      775.98    267.72 o 
   0   2   8    12332.33    11041.93    432.92 o 
   1   2   8       75.08      113.06    197.56 o 
   2   2   8     3807.74     3453.17    345.59 o 
   3   2   8        6.65       21.48    228.89 o 
   4   2   8     3514.49     3047.78    264.09 o 
   5   2   8        0.19      338.67    221.66 o 
  -8   3   8      166.43      110.05    282.07 o 
  -7   3   8     1724.82     1694.92    287.38 o 
  -6   3   8        0.42        0.00    304.45 o 
  -5   3   8     6606.23     6875.80    423.88 o 
  -4   3   8      175.40        0.00    368.06 o 
  -3   3   8      212.01        0.00    487.28 o 
  -2   3   8     3976.37     4055.28    422.94 o 
  -1   3   8     1327.48     1549.70    246.66 o 
   0   3   8      738.22      674.17    284.84 o 
   1   3   8      533.73      352.25    308.28 o 
   2   3   8      642.55      520.93    237.11 o 
   3   3   8      427.96      378.61    238.30 o 
   4   3   8     2847.56     2685.74    232.39 o 
   5   3   8       24.36      176.40    223.30 o 
  -8   4   8      123.79       45.55    279.43 o 
  -7   4   8     1000.06     1062.38    285.84 o 
  -6   4   8     2410.07     1896.16    292.99 o 
  -5   4   8     7976.22     7160.60   1134.46 o 
  -4   4   8        1.98        0.00    457.00 o 
  -3   4   8      490.66      159.90    498.63 o 
  -2   4   8     3896.47     4263.89    364.74 o 
  -1   4   8     2378.59     2449.15    258.17 o 
   0   4   8      973.59      997.42    266.80 o 
   1   4   8     1092.06      990.16    322.20 o 
   2   4   8       48.42        0.00    546.88 o 
   3   4   8       61.90       78.00    234.02 o 
   4   4   8      818.02     1054.99    232.58 o 
  -8   5   8      491.41      405.04    270.57 o 
  -7   5   8       69.58      192.34    263.29 o 
  -6   5   8     2487.59     2231.73    288.00 o 
  -5   5   8     2651.55     2098.60    738.01 o 
  -4   5   8      221.89       82.77    307.97 o 
  -3   5   8     2260.14     2390.37    312.49 o 
  -2   5   8      485.40      482.05    232.93 o 
  -1   5   8     5241.52     5168.12    529.40 o 
   0   5   8      772.06      775.89    250.12 o 
   1   5   8       11.07        0.00    299.96 o 
   2   5   8      789.26      861.96    532.69 o 
   3   5   8      341.58      786.27    513.77 o 
   4   5   8       28.18        0.00    430.51 o 
  -8   6   8      209.87      205.38    267.11 o 
  -7   6   8       97.97      160.78    285.09 o 
  -6   6   8      209.76      190.87    295.30 o 
  -5   6   8       16.95       57.72    472.14 o 
  -4   6   8     2662.78     2724.02    441.86 o 
  -3   6   8      753.82      862.96    281.77 o 
  -2   6   8     4165.68     4084.09    328.82 o 
  -1   6   8     1875.94     2250.64    201.31 o 
   0   6   8      243.56      298.14    162.13 o 
   1   6   8      134.15      206.74    300.27 o 
   2   6   8      551.98      581.89    478.76 o 
   3   6   8      610.80      836.41    436.18 o 
  -7   7   8      130.86       57.84    294.76 o 
  -6   7   8       25.81      154.52    255.84 o 
  -5   7   8      689.21     1290.57    451.32 o 
  -4   7   8     3865.48     4464.02    505.25 o 
  -3   7   8      468.84      813.68    260.18 o 
  -2   7   8     3032.10     3077.54    235.55 o 
  -1   7   8      327.16      568.17    192.96 o 
   0   7   8      453.75      341.74    159.75 o 
   1   7   8      124.20      119.16    178.22 o 
   2   7   8      226.73      465.51    431.45 o 
   3   7   8      160.55     1329.37    443.75 o 
  -7   8   8       72.62      207.63    259.88 o 
  -6   8   8      176.60      457.95    470.25 o 
  -5   8   8      111.60      119.22    463.62 o 
  -4   8   8     1039.96     1167.57    506.20 o 
  -3   8   8      277.04      378.50    218.33 o 
  -2   8   8      123.32      241.04    209.44 o 
  -1   8   8      145.75       69.64    164.84 o 
   0   8   8     2979.32     2705.11    325.37 o 
   1   8   8       29.52       53.52    203.28 o 
   2   8   8      778.60      763.99    206.20 o 
  -6   9   8      184.12      186.40    426.72 o 
  -5   9   8        0.42      274.39    445.65 o 
  -4   9   8      127.52      527.02    502.42 o 
  -3   9   8      194.38      349.96    246.20 o 
  -2   9   8      164.02      228.09    193.34 o 
  -1   9   8        0.38       73.58    159.28 o 
   0   9   8     1828.44     1539.45    302.84 o 
  -4  10   8       20.22      103.13    479.71 o 
  -3  10   8      278.86      326.07    222.26 o 
  -2  10   8      459.43      556.77    182.12 o 
  -1  10   8      148.21      120.65    145.82 o 
  -1 -10   9      548.85      284.88    167.58 o 
   0 -10   9      201.90      181.30    154.46 o 
   1 -10   9     1263.46     1106.54    275.98 o 
  -3  -9   9        2.46      175.08    290.00 o 
  -2  -9   9      471.08      432.95    288.58 o 
  -1  -9   9     1630.19     1102.01    158.00 o 
   0  -9   9        9.72      360.47    231.05 o 
   1  -9   9     2016.93     1969.96    232.39 o 
   2  -9   9      632.73      760.80    140.49 o 
   3  -9   9       26.17      299.04    134.31 o 
  -4  -8   9      472.11      489.07    166.53 o 
  -3  -8   9      400.56      242.41    170.03 o 
  -2  -8   9        9.44      401.94    482.07 o 
  -1  -8   9      851.81      648.12    173.66 o 
   0  -8   9      433.26      465.53    120.40 o 
   1  -8   9      472.80      784.75    147.13 o 
   2  -8   9       18.32       66.02    141.36 o 
   3  -8   9     1365.32     1264.41    165.33 o 
   4  -8   9       73.56      374.67    128.66 o 
  -5  -7   9      299.80      585.15    170.16 o 
  -4  -7   9     1461.55     1164.44    346.30 o 
  -3  -7   9      926.92      494.13    171.28 o 
  -2  -7   9      340.08      570.03    334.00 o 
  -1  -7   9       52.45      319.62    172.14 o 
   0  -7   9     3537.66     3710.10    170.34 o 
   1  -7   9      144.96      245.49    146.38 o 
   2  -7   9       33.81      137.44    139.30 o 
   3  -7   9     1895.16     1956.39    148.19 o 
   4  -7   9       52.42      176.54    157.95 o 
  -6  -6   9     1465.51     1557.79    195.60 o 
  -5  -6   9      804.37      804.98    244.37 o 
  -4  -6   9     4230.45     3641.95    384.66 o 
  -3  -6   9        7.19       77.58    137.59 o 
  -2  -6   9     1965.34     2116.35    333.05 o 
  -1  -6   9       61.66       48.49    178.09 o 
   0  -6   9      716.31      821.39    188.25 o 
   1  -6   9     2424.34     2429.70    163.46 o 
   2  -6   9      383.22      487.30    149.48 o 
   3  -6   9      295.17      406.50    286.27 o 
   4  -6   9      350.50      508.27    169.81 o 
   5  -6   9      177.66      634.57    189.04 o 
  -6  -5   9       75.36       51.83    199.93 o 
  -5  -5   9     1151.64     1291.03    228.26 o 
  -4  -5   9     2521.20     2058.19    174.06 o 
  -3  -5   9        6.15       68.11    149.44 o 
  -2  -5   9     7133.05     7003.49    666.36 o 
  -1  -5   9       39.68      348.01    191.15 o 
   0  -5   9     1714.87     2006.93    175.10 o 
   1  -5   9      816.29      703.47    146.38 o 
   2  -5   9      840.21      963.92    157.37 o 
   3  -5   9      266.94      434.98    171.56 o 
   4  -5   9      829.35     1030.91    173.75 o 
   5  -5   9       41.12      143.51    174.25 o 
  -7  -4   9      377.34      781.62    239.18 o 
  -6  -4   9      704.38      925.75    215.28 o 
  -5  -4   9       17.78      180.27    217.56 o 
  -4  -4   9      307.72       70.01    158.76 o 
  -3  -4   9      971.01      854.53    166.36 o 
  -2  -4   9     4350.79     4197.66    244.75 o 
  -1  -4   9     3808.89     4221.28    257.72 o 
   0  -4   9     4474.05     4615.21    179.92 o 
   1  -4   9        5.23      111.42    165.47 o 
   2  -4   9     1695.55     1808.17    155.06 o 
   3  -4   9     1567.30     1612.31    184.89 o 
   4  -4   9       63.98      230.62    176.97 o 
   5  -4   9      225.86      196.09    184.83 o 
  -7  -3   9      260.47      351.29    249.50 o 
  -6  -3   9     1751.25     1862.53    452.38 o 
  -5  -3   9        8.87      108.07    156.16 o 
  -4  -3   9     1304.74     1034.17    168.69 o 
  -3  -3   9     4002.09     3867.00    198.72 o 
  -2  -3   9       62.19      124.57    209.97 o 
  -1  -3   9     4839.22     5192.00    208.02 o 
   0  -3   9     3435.69     3799.80    243.97 o 
   1  -3   9      563.00      696.97    171.77 o 
   2  -3   9     1646.18     1550.28    293.15 o 
   3  -3   9       37.17      226.22    262.73 o 
   4  -3   9      182.18      285.33    164.33 o 
   5  -3   9       45.93      301.71    201.86 o 
  -7  -2   9       37.02      273.46    270.63 o 
  -6  -2   9      542.78      543.97    219.85 o 
  -5  -2   9      842.57      602.89    179.48 o 
  -4  -2   9      402.70      452.74    212.46 o 
  -3  -2   9      490.55      657.59    241.74 o 
  -2  -2   9     2934.97     3082.17    233.02 o 
  -1  -2   9     1482.87     1597.90    201.09 o 
   0  -2   9       85.73      179.69    165.26 o 
   1  -2   9     5455.19     5724.71    367.88 o 
   2  -2   9     1284.30     1339.54    192.21 o 
   3  -2   9     2277.28     2469.34    193.92 o 
   4  -2   9      653.69     1079.00    219.81 o 
   5  -2   9        0.76      255.57    192.48 o 
  -8  -1   9      865.82      654.77    262.09 o 
  -7  -1   9      111.86        0.00    297.83 o 
  -6  -1   9     3334.81     3140.21    337.67 o 
  -5  -1   9     1560.56     1369.23    210.96 o 
  -4  -1   9      175.89      313.18    483.49 o 
  -3  -1   9      372.09      424.83    431.45 o 
  -2  -1   9     6271.22     5590.91    448.48 o 
  -1  -1   9      942.69     1093.90    230.37 o 
   0  -1   9     1061.07     1139.34    181.56 o 
   1  -1   9     2115.90     2011.21    194.77 o 
   2  -1   9       30.62      121.13    187.91 o 
   3  -1   9     2630.89     2682.15    209.05 o 
   4  -1   9      279.69      255.80    195.04 o 
   5  -1   9      151.53      124.74    204.37 o 
  -8   0   9      525.02      816.17    502.42 o 
  -7   0   9        1.56      244.44    386.04 o 
  -6   0   9     8838.89     8954.75   1492.58 o 
  -5   0   9     2180.17     1728.65    583.79 o 
  -4   0   9      533.32      114.49    505.25 o 
  -3   0   9      567.19     1270.70    327.37 o 
  -2   0   9       72.76      189.23    374.68 o 
  -1   0   9      300.69      181.29    199.68 o 
   0   0   9      147.27      263.86    203.50 o 
   1   0   9      130.81       81.93    204.38 o 
   2   0   9      372.02      288.02    206.91 o 
   3   0   9     1724.25     1847.45    216.31 o 
   4   0   9       14.26      108.11    225.13 o 
   5   0   9      624.65      608.35    205.18 o 
  -8   1   9       74.01      441.93    321.22 o 
  -7   1   9       11.87      279.51    425.30 o 
  -6   1   9     4374.11     4308.21    781.59 o 
  -5   1   9      796.45      591.35    592.30 o 
  -4   1   9     2466.70     3927.54    524.18 o 
  -3   1   9      119.80        0.00    459.84 o 
  -2   1   9    18149.17    17127.53    435.24 o 
  -1   1   9      208.02      512.46    360.96 o 
   0   1   9      311.28      358.36    175.22 o 
   1   1   9     1312.93     1196.25    217.95 o 
   2   1   9      169.16      399.02    205.72 o 
   3   1   9      205.40      442.69    224.54 o 
   4   1   9       75.20       27.37    187.59 o 
   5   1   9      316.16      190.80    214.93 o 
  -8   2   9       74.46      261.58    430.98 o 
  -7   2   9      218.20      314.44    326.93 o 
  -6   2   9      281.50       15.13    155.09 o 
  -5   2   9      505.86     1172.30    596.09 o 
  -4   2   9     3136.37     3712.76    540.26 o 
  -3   2   9     1017.52      676.51    325.48 o 
  -2   2   9    18644.45    19895.07    479.71 o 
  -1   2   9      272.51      298.91    280.92 o 
   0   2   9       18.38       61.45    255.53 o 
   1   2   9     1544.93     1374.01    206.63 o 
   2   2   9     1740.08     1620.08    246.73 o 
   3   2   9      163.05      358.09    236.05 o 
   4   2   9       47.68      593.76    231.34 o 
  -8   3   9       70.71       77.76    327.17 o 
  -7   3   9      121.66      135.24    331.33 o 
  -6   3   9     1103.09     2060.75    577.16 o 
  -5   3   9     1625.46     2211.19    413.48 o 
  -4   3   9       30.87      341.57    521.34 o 
  -3   3   9      843.20     1098.50    448.48 o 
  -2   3   9     5315.35     5295.70    413.48 o 
  -1   3   9      272.36      243.90    243.44 o 
   0   3   9     1854.74     1737.39    273.54 o 
   1   3   9       33.83      199.61    313.04 o 
   2   3   9     5417.83     4704.50    438.04 o 
   3   3   9      129.73      248.85    235.23 o 
   4   3   9       35.71      118.47    235.78 o 
  -8   4   9      270.72      366.90    330.19 o 
  -7   4   9      193.24      167.69    330.40 o 
  -6   4   9     1358.53     1315.17    545.94 o 
  -5   4   9     1834.13     2483.69    518.50 o 
  -4   4   9      302.93     1151.49    505.25 o 
  -3   4   9      154.20      258.30    438.08 o 
  -2   4   9        0.01      116.37    297.06 o 
  -1   4   9     2336.05     2173.11    252.06 o 
   0   4   9      778.31      913.35    266.96 o 
   1   4   9     1053.21      956.31    307.03 o 
   2   4   9     2077.12     2091.03    507.15 o 
   3   4   9       68.54      536.48    464.57 o 
   4   4   9       16.32        0.00    452.27 o 
  -7   5   9      212.87      201.94    313.90 o 
  -6   5   9      258.15      212.89   1248.94 o 
  -5   5   9     1208.80     1187.44    528.91 o 
  -4   5   9      291.61      778.70    458.89 o 
  -3   5   9      121.95      477.55    339.80 o 
  -2   5   9     2313.73     2224.02    294.95 o 
  -1   5   9     5127.20     4942.73    311.34 o 
   0   5   9       47.75      347.91    305.61 o 
   1   5   9      508.74      784.93    284.17 o 
   2   5   9      429.14     1057.82    542.15 o 
   3   5   9       83.36       34.06    455.11 o 
  -7   6   9       54.38        0.00    332.93 o 
  -6   6   9        4.73      198.70    986.85 o 
  -5   6   9     1245.77     1205.31    406.70 o 
  -4   6   9      229.20      238.77    323.72 o 
  -3   6   9       64.27       64.10    304.17 o 
  -2   6   9      577.71      374.21    261.09 o 
  -1   6   9     2246.21     2216.09    311.51 o 
   0   6   9      323.17      302.02    170.61 o 
   1   6   9        5.23      101.93    274.22 o 
   2   6   9       87.06        3.78    537.42 o 
  -7   7   9        0.96       79.48    708.68 o 
  -6   7   9      474.87      533.64    666.10 o 
  -5   7   9      966.97      768.72    311.19 o 
  -4   7   9     4683.95     4149.28    368.79 o 
  -3   7   9      144.62      181.78    283.36 o 
  -2   7   9       34.82      124.50    229.32 o 
  -1   7   9      750.46      816.91    185.45 o 
   0   7   9      350.38      281.15    153.17 o 
   1   7   9       39.61       72.33    219.03 o 
   2   7   9       71.33      421.04    492.01 o 
  -6   8   9      459.91       87.99    560.13 o 
  -5   8   9      116.68      180.72    508.09 o 
  -4   8   9     2773.31     2767.99    253.37 o 
  -3   8   9       16.68       63.78    255.58 o 
  -2   8   9       94.08      392.75    214.11 o 
  -1   8   9      151.42      367.37    166.94 o 
   0   8   9      278.18      194.40    139.98 o 
   1   8   9      315.19      239.25    185.56 o 
  -5   9   9        2.88      198.70    506.20 o 
  -4   9   9      687.84      963.01    324.66 o 
  -3   9   9        0.63      157.77    247.74 o 
  -2   9   9      747.48      860.60    190.24 o 
  -1   9   9       34.79      191.05    160.71 o 
  -1  -9  10      732.83      736.12    165.61 o 
   0  -9  10        0.74       68.78    153.30 o 
   1  -9  10       24.41       82.13    146.85 o 
  -3  -8  10     2176.03     1547.54    148.97 o 
  -2  -8  10      181.64       92.81    150.60 o 
  -1  -8  10     2080.69     1853.25    386.98 o 
   0  -8  10      187.80      117.99    166.41 o 
   1  -8  10      552.61      854.61    160.27 o 
   2  -8  10        0.37       80.27    153.67 o 
  -4  -7  10        0.09       32.93    152.69 o 
  -3  -7  10      398.92      229.82    163.80 o 
  -2  -7  10       43.58        0.00    168.62 o 
  -1  -7  10      892.46      900.80    164.03 o 
   0  -7  10      118.72      175.68    162.27 o 
   1  -7  10     3004.57     3037.55    203.31 o 
   2  -7  10       11.19      107.42    148.84 o 
   3  -7  10      342.27      208.10    149.86 o 
  -5  -6  10      450.66      448.90    146.94 o 
  -4  -6  10      406.30      448.46    148.53 o 
  -3  -6  10      184.96      152.34    151.67 o 
  -2  -6  10      657.76      710.71    185.32 o 
  -1  -6  10       13.27      230.68    375.63 o 
   0  -6  10      148.80      297.57    189.86 o 
   1  -6  10     2743.20     2527.27    176.48 o 
   2  -6  10      286.55      451.49    166.16 o 
   3  -6  10      939.68      695.82    237.82 o 
   4  -6  10      124.60      238.41    229.25 o 
  -6  -5  10     1921.19     1398.18    302.91 o 
  -5  -5  10        0.49       70.84    136.90 o 
  -4  -5  10      448.44      465.85    147.96 o 
  -3  -5  10      876.22      766.46    171.72 o 
  -2  -5  10       30.46      189.69    209.52 o 
  -1  -5  10     1901.36     2138.32    220.20 o 
   0  -5  10     1293.32     1500.20    183.86 o 
   1  -5  10       61.23      272.36    175.16 o 
   2  -5  10       71.01      114.65    167.92 o 
   3  -5  10      484.20      555.90    172.11 o 
   4  -5  10      149.79      252.90    226.65 o 
  -6  -4  10     2188.56     1470.55    344.29 o 
  -5  -4  10      147.75      106.01    156.57 o 
  -4  -4  10      393.60      470.26    189.11 o 
  -3  -4  10      194.19      469.13    205.83 o 
  -2  -4  10     1715.55     1990.10    212.71 o 
  -1  -4  10     1225.84     1152.22    191.98 o 
   0  -4  10      234.47      138.21    195.13 o 
   1  -4  10      521.50      377.79    175.06 o 
   2  -4  10       25.53      159.25    162.83 o 
   3  -4  10        1.88      185.74    183.56 o 
   4  -4  10      658.30      827.86    207.63 o 
  -6  -3  10      760.15      505.78    167.08 o 
  -5  -3  10      649.79      452.44    169.29 o 
  -4  -3  10      146.69      107.09    196.04 o 
  -3  -3  10     6013.12     6346.09    538.84 o 
  -2  -3  10     4213.35     4418.98    230.18 o 
  -1  -3  10       61.33       87.12    178.66 o 
   0  -3  10       14.73      127.72    181.32 o 
   1  -3  10     1898.11     2243.68    234.91 o 
   2  -3  10      244.93      274.36    176.13 o 
   3  -3  10      657.47      445.48    203.51 o 
   4  -3  10      392.95      295.90    175.84 o 
  -7  -2  10      142.85       94.26    211.70 o 
  -6  -2  10        7.03       76.05    155.80 o 
  -5  -2  10     1001.33      956.47    222.68 o 
  -4  -2  10      275.04      551.56    285.65 o 
  -3  -2  10    12365.24    12624.31    673.18 o 
  -2  -2  10     5056.58     4621.60    499.00 o 
  -1  -2  10       11.12      161.53    198.38 o 
   0  -2  10        1.42      229.98    219.17 o 
   1  -2  10      170.14      408.93    195.45 o 
   2  -2  10      193.21      163.70    199.07 o 
   3  -2  10      522.42      580.65    200.06 o 
   4  -2  10        5.07      143.76    189.33 o 
  -7  -1  10       22.57       28.08    204.85 o 
  -6  -1  10       70.58       82.30    207.01 o 
  -5  -1  10      176.42      226.13    508.09 o 
  -4  -1  10      884.31      942.38    354.81 o 
  -3  -1  10     5979.79     5036.45    333.05 o 
  -2  -1  10      736.44      312.24    396.44 o 
  -1  -1  10     1182.78      915.99    192.60 o 
   0  -1  10      121.19      199.75    191.48 o 
   1  -1  10    10459.40     9689.74    402.98 o 
   2  -1  10      768.11      843.87    207.69 o 
   3  -1  10      363.92      545.00    210.34 o 
   4  -1  10       21.01       40.21    193.84 o 
  -7   0  10      152.10      339.44    217.83 o 
  -6   0  10      598.98     1140.13    585.68 o 
  -5   0  10       80.12      236.54    519.45 o 
  -4   0  10     2888.51     3193.32    490.11 o 
  -3   0  10      393.86        0.00    415.37 o 
  -2   0  10       24.15      190.18    407.80 o 
  -1   0  10     1944.59     1825.77    251.20 o 
   0   0  10      100.57      186.22    167.09 o 
   1   0  10     7983.64     7142.46    220.66 o 
   2   0  10      237.28      264.50    198.92 o 
   3   0  10       27.22      203.84    194.64 o 
   4   0  10      114.96      302.09    217.43 o 
  -7   1  10       38.91       45.42    709.63 o 
  -6   1  10     1315.42     2205.52    604.60 o 
  -5   1  10       11.46     1049.30    514.72 o 
  -4   1  10      108.29        0.00    470.25 o 
  -3   1  10     1049.65     1573.48    409.69 o 
  -2   1  10     1054.10     1134.46    278.17 o 
  -1   1  10       27.55       30.59    245.34 o 
   0   1  10        0.16      217.04    188.76 o 
   1   1  10     3472.14     3097.77    323.82 o 
   2   1  10        1.82        0.00    229.23 o 
   3   1  10      452.82      334.74    214.48 o 
   4   1  10        0.52      183.00    222.80 o 
  -7   2  10       65.64      749.36    537.42 o 
  -6   2  10     2280.36     3584.08    620.69 o 
  -5   2  10      414.80     1613.22    520.39 o 
  -4   2  10     1012.83     1201.63    467.41 o 
  -3   2  10     1674.63     2358.80    428.61 o 
  -2   2  10     1319.51     1520.49    384.14 o 
  -1   2  10      237.63      306.00    213.43 o 
   0   2  10      649.53      536.03    248.54 o 
   1   2  10        2.16       24.01    239.67 o 
   2   2  10      343.97      218.19    235.18 o 
   3   2  10      258.16      368.59    244.35 o 
   4   2  10      184.83      324.43    228.60 o 
  -7   3  10        2.54      284.80    648.12 o 
  -6   3  10     1781.48     2337.03    469.30 o 
  -5   3  10     4401.13     4904.93    421.99 o 
  -4   3  10     1776.82     2056.02    356.71 o 
  -3   3  10      353.64      640.56    408.74 o 
  -2   3  10     2638.91     2541.41    386.04 o 
  -1   3  10      471.23      615.15    255.99 o 
   0   3  10        1.43       14.91    235.59 o 
   1   3  10     1207.48      145.71    544.99 o 
   2   3  10      934.83      576.92    291.87 o 
   3   3  10        5.81      125.44    243.57 o 
  -7   4  10      237.14       25.55    443.75 o 
  -6   4  10      343.90      455.11    424.83 o 
  -5   4  10     3809.59     4536.87    550.67 o 
  -4   4  10      489.11      683.13    491.06 o 
  -3   4  10        7.85        0.00    420.10 o 
  -2   4  10     2908.28     2638.86    343.46 o 
  -1   4  10      198.65      395.50    194.19 o 
   0   4  10       57.04      329.34    249.01 o 
   1   4  10      328.32        5.68    605.55 o 
   2   4  10      856.15      783.43    549.72 o 
   3   4  10      145.34     1227.18    532.69 o 
  -7   5  10      202.27      242.22    615.96 o 
  -6   5  10      109.86      517.55    569.59 o 
  -5   5  10      531.72       52.04    532.69 o 
  -4   5  10      238.86       73.80    364.27 o 
  -3   5  10      962.92     1528.06    412.53 o 
  -2   5  10     1139.06     1063.44    220.57 o 
  -1   5  10     3044.35     2508.84    372.30 o 
   0   5  10       33.13      217.97    190.19 o 
   1   5  10       61.19      339.67    580.00 o 
   2   5  10      545.40        0.00    581.89 o 
  -6   6  10      486.73      930.08    571.49 o 
  -5   6  10       17.88       82.32    496.74 o 
  -4   6  10       48.48        0.00    347.24 o 
  -3   6  10     1987.61     1925.43    337.32 o 
  -2   6  10      162.54      362.36    283.15 o 
  -1   6  10     1761.73     1918.00    365.27 o 
   0   6  10        1.20       76.25    174.11 o 
   1   6  10      182.63      691.65    568.65 o 
  -6   7  10       29.20        0.00    478.76 o 
  -5   7  10      130.71        0.00    461.73 o 
  -4   7  10       13.82       90.61    353.90 o 
  -3   7  10      299.99      426.29    288.03 o 
  -2   7  10      176.49      304.92    232.44 o 
  -1   7  10      315.12      435.32    177.97 o 
   0   7  10       33.45      163.83    151.01 o 
  -5   8  10        0.75       86.18    317.87 o 
  -4   8  10      255.27      186.46    310.37 o 
  -3   8  10        4.52       94.94    260.96 o 
  -2   8  10      224.85      351.48    234.38 o 
  -1   8  10        0.51       53.40    172.64 o 
  -1  -8  11       89.19       33.98    175.97 o 
   0  -8  11        1.05       87.94    173.83 o 
  -3  -7  11     2531.93     1926.51    172.02 o 
  -2  -7  11        2.07      262.60    188.68 o 
  -1  -7  11      295.63      475.96    457.95 o 
   0  -7  11      242.09      256.13    194.84 o 
   1  -7  11      110.59      175.70    168.54 o 
   2  -7  11      440.93      397.51    162.46 o 
  -4  -6  11      977.00      688.59    207.01 o 
  -3  -6  11     2762.40     2024.68    196.58 o 
  -2  -6  11       15.03        2.80    210.62 o 
  -1  -6  11      805.49     1054.43    213.63 o 
   0  -6  11        8.51      183.11    194.63 o 
   1  -6  11      638.24      424.92    183.93 o 
   2  -6  11      200.17      536.14    161.24 o 
  -5  -5  11      821.42      660.61    182.61 o 
  -4  -5  11      307.96      492.71    178.57 o 
  -3  -5  11      630.70      977.95    420.73 o 
  -2  -5  11       48.61      129.76    224.60 o 
  -1  -5  11      143.37      324.32    222.14 o 
   0  -5  11     2011.49     2075.94    356.61 o 
   1  -5  11     2258.53     2134.99    250.57 o 
   2  -5  11       56.98      155.66    171.11 o 
   3  -5  11       41.46      163.58    165.92 o 
  -5  -4  11     1868.13     1199.51    184.90 o 
  -4  -4  11      121.40      179.86    217.55 o 
  -3  -4  11       81.51      165.33    238.40 o 
  -2  -4  11      352.47      582.35    233.16 o 
  -1  -4  11      100.93       50.61    250.69 o 
   0  -4  11     3764.89     3665.24    277.60 o 
   1  -4  11     1801.61     1773.12    211.66 o 
   2  -4  11       12.26      148.77    178.88 o 
   3  -4  11       36.61      134.69    189.91 o 
  -6  -3  11      241.68      271.81    184.87 o 
  -5  -3  11      509.98      352.33    258.21 o 
  -4  -3  11       58.11      341.20    281.53 o 
  -3  -3  11       58.06      404.86    265.64 o 
  -2  -3  11       57.11        0.00    227.48 o 
  -1  -3  11      980.51     1294.66    193.82 o 
   0  -3  11     2437.76     2706.50    245.65 o 
   1  -3  11      117.56      266.55    211.69 o 
   2  -3  11      153.94      285.40    195.23 o 
   3  -3  11       19.00      152.97    211.54 o 
  -6  -2  11      289.93      384.27    300.78 o 
  -5  -2  11     1400.89     1434.39    537.42 o 
  -4  -2  11       66.60      848.71    344.41 o 
  -3  -2  11      241.88      801.40    407.80 o 
  -2  -2  11       41.02       36.51    337.74 o 
  -1  -2  11     2512.25     2436.93    217.30 o 
   0  -2  11       82.09      249.68    226.50 o 
   1  -2  11      267.95       75.82    212.28 o 
   2  -2  11      241.71      222.43    190.48 o 
   3  -2  11       10.75      151.77    188.69 o 
  -6  -1  11      561.05      529.85    431.45 o 
  -5  -1  11     4052.85     3039.09    521.34 o 
  -4  -1  11       64.04       97.46    473.08 o 
  -3  -1  11     1034.96      665.16    307.50 o 
  -2  -1  11        0.93      740.85    408.74 o 
  -1  -1  11        2.69      134.63    241.14 o 
   0  -1  11        8.58      136.15    191.97 o 
   1  -1  11        6.18       59.65    210.97 o 
   2  -1  11        9.76      275.31    218.04 o 
   3  -1  11       21.31       45.02    203.06 o 
  -7   0  11      177.10      627.31    667.99 o 
  -6   0  11      629.69       18.92    565.81 o 
  -5   0  11     1523.58     2758.08    517.55 o 
  -4   0  11        7.37        0.00    476.87 o 
  -3   0  11     3260.36     3302.13    407.80 o 
  -2   0  11      154.36      347.24    384.14 o 
  -1   0  11     1686.23     1683.46    285.30 o 
   0   0  11      218.17      101.53    177.84 o 
   1   0  11      137.16       53.30    227.08 o 
   2   0  11       72.60       75.92    208.40 o 
   3   0  11       81.64      519.78    228.29 o 
  -7   1  11        5.14        0.00    645.29 o 
  -6   1  11       22.76      704.89    439.02 o 
  -5   1  11        8.71      421.99    363.33 o 
  -4   1  11       24.58      466.46    424.83 o 
  -3   1  11     2948.39     2918.93    417.26 o 
  -2   1  11     1861.45     1206.36    408.74 o 
  -1   1  11     2779.21     3314.43    281.96 o 
   0   1  11       49.90      254.04    203.24 o 
   1   1  11      760.94      927.03    243.09 o 
   2   1  11      155.00      281.96    238.51 o 
   3   1  11        6.70       94.79    244.15 o 
  -7   2  11       75.71      995.37    641.50 o 
  -6   2  11       55.20        0.00    604.60 o 
  -5   2  11     1151.12     1482.64    527.02 o 
  -4   2  11      772.82     1251.78    461.73 o 
  -3   2  11      608.47      537.42    421.04 o 
  -2   2  11     1265.67     1249.89    385.09 o 
  -1   2  11      585.27      509.98    326.43 o 
   0   2  11       31.48       15.18    238.92 o 
   1   2  11     1683.98     1737.79    286.43 o 
   2   2  11        6.45       66.68    241.11 o 
   3   2  11      214.18        0.00    242.57 o 
  -7   3  11       17.85        0.00    635.82 o 
  -6   3  11       36.90      917.78    591.35 o 
  -5   3  11      638.17     1217.72    512.82 o 
  -4   3  11     1352.30     1173.25    473.08 o 
  -3   3  11       66.76        0.00    418.21 o 
  -2   3  11        7.65        0.00    360.49 o 
  -1   3  11      327.69      358.08    260.38 o 
   0   3  11      677.34      757.47    280.07 o 
   1   3  11      617.83      205.32    524.18 o 
   2   3  11      300.89      427.67    482.55 o 
  -6   4  11      129.88      543.10    582.84 o 
  -5   4  11        3.13        0.00    474.98 o 
  -4   4  11      616.61      417.26    334.00 o 
  -3   4  11      526.64      337.78    292.37 o 
  -2   4  11       65.05        0.00    347.24 o 
  -1   4  11      536.19      538.51    234.81 o 
   0   4  11     2145.80     2106.09    244.83 o 
   1   4  11       41.14      551.62    565.81 o 
   2   4  11      126.09        0.00    529.85 o 
  -6   5  11      168.68       93.67    587.57 o 
  -5   5  11      181.69        0.00    546.88 o 
  -4   5  11      361.02      684.08    444.70 o 
  -3   5  11        9.34        0.00    277.23 o 
  -2   5  11       33.22        0.00    322.64 o 
  -1   5  11       64.59      170.14    212.91 o 
   0   5  11      685.69      561.78    183.12 o 
   1   5  11       91.45       52.04    581.89 o 
  -5   6  11      337.33      651.91    512.82 o 
  -4   6  11       12.81        0.00    398.34 o 
  -3   6  11     1544.46     1366.27    379.41 o 
  -2   6  11        4.40      109.80    204.73 o 
  -1   6  11       32.82      133.28    195.82 o 
   0   6  11       76.63      177.51    151.66 o 
  -4   7  11       11.89      453.21    433.34 o 
  -3   7  11     2008.60     1832.58    235.11 o 
  -2   7  11       44.75      136.10    229.64 o 
  -2  -6  12      785.02      538.78    279.59 o 
  -1  -6  12       13.08      129.85    242.08 o 
   0  -6  12      310.02      587.07    237.17 o 
  -4  -5  12      184.10      235.21    237.97 o 
  -3  -5  12      202.95      229.94    239.95 o 
  -2  -5  12      156.10      180.85    268.06 o 
  -1  -5  12      449.21      322.44    253.00 o 
   0  -5  12      218.43      430.80    246.49 o 
   1  -5  12        0.86      121.47    196.51 o 
  -4  -4  12      461.97      698.90    266.15 o 
  -3  -4  12      135.63      194.97    270.52 o 
  -2  -4  12     1436.26     1410.63    243.33 o 
  -1  -4  12      601.92      357.27    325.48 o 
   0  -4  12        0.14      246.59    273.88 o 
   1  -4  12        7.03      197.20    229.53 o 
   2  -4  12      336.58      528.05    202.48 o 
  -5  -3  12      220.34        0.00    362.38 o 
  -4  -3  12      869.15     1098.50    442.81 o 
  -3  -3  12       69.52        0.00    430.51 o 
  -2  -3  12     3372.50     2696.95    314.93 o 
  -1  -3  12      578.47      735.35    281.29 o 
   0  -3  12       51.01       22.15    263.83 o 
   1  -3  12        0.72       53.50    222.00 o 
   2  -3  12       12.78       78.27    195.73 o 
  -5  -2  12       28.17      102.19    518.50 o 
  -4  -2  12      390.36      591.35    435.24 o 
  -3  -2  12        2.07        0.00    309.40 o 
  -2  -2  12      935.29     1712.56    402.12 o 
  -1  -2  12       20.95       59.11    261.66 o 
   0  -2  12     1471.23     1209.36    274.45 o 
   1  -2  12       29.80      344.14    247.01 o 
   2  -2  12      918.09      392.55    209.30 o 
  -6  -1  12      417.76      345.35    555.40 o 
  -5  -1  12      303.92     1326.53    460.78 o 
  -4  -1  12       80.09      620.69    421.04 o 
  -3  -1  12      385.05      241.27    316.02 o 
  -2  -1  12       30.99      578.11    285.74 o 
  -1  -1  12       85.52      272.16    273.18 o 
   0  -1  12     1054.60     1033.83    245.62 o 
   1  -1  12      121.72      230.48    228.32 o 
   2  -1  12      801.40      531.40    198.66 o 
  -6   0  12       51.18      346.30    589.46 o 
  -5   0  12     1239.02     1264.08    522.28 o 
  -4   0  12        4.92        0.00    327.37 o 
  -3   0  12      338.68      812.76    418.21 o 
  -2   0  12     1461.24     1185.55    391.71 o 
  -1   0  12      706.32      694.49    399.28 o 
   0   0  12      414.31      470.46    240.16 o 
   1   0  12        1.76       73.31    236.06 o 
   2   0  12      219.90      498.46    307.49 o 
  -6   1  12       20.74      862.91    522.28 o 
  -5   1  12     1432.75     1952.89    459.84 o 
  -4   1  12      153.89      313.18    444.70 o 
  -3   1  12       90.40      633.93    368.06 o 
  -2   1  12      965.51      582.84    403.07 o 
  -1   1  12     1157.36      951.84    351.03 o 
   0   1  12        2.53      195.00    288.38 o 
   1   1  12      239.96      170.81    209.67 o 
   2   1  12       67.80       72.42    214.89 o 
  -6   2  12       41.15        0.00    550.67 o 
  -5   2  12      634.83       34.06    493.90 o 
  -4   2  12     1774.58     2419.35    439.97 o 
  -3   2  12      502.85      636.77    386.04 o 
  -2   2  12       36.77      401.18    356.71 o 
  -1   2  12     1150.20     1632.14    360.49 o 
   0   2  12      250.74      566.50    268.57 o 
   1   2  12      120.21      228.97    436.18 o 
  -5   3  12        4.03     1207.31    474.03 o 
  -4   3  12     2112.89     2077.78    446.59 o 
  -3   3  12      423.46      828.84    397.39 o 
  -2   3  12       15.39        0.00    354.81 o 
  -1   3  12      686.26      517.55    230.86 o 
   0   3  12       35.94       64.37    258.69 o 
   1   3  12        0.39      172.20    480.65 o 
  -5   4  12      353.11      617.85    463.62 o 
  -4   4  12      889.34      327.37    419.15 o 
  -3   4  12       53.78      198.70    380.36 o 
  -2   4  12      255.96      454.16    332.10 o 
  -1   4  12       28.95       21.33    258.16 o 
   0   4  12      809.33      811.72    187.20 o 
  -4   5  12      173.42      479.71    376.57 o 
  -3   5  12        4.03       57.72    360.49 o 
  -2   5  12      197.23      184.50    315.07 o 
  -1   5  12        0.26       82.71    209.30 o 
  -2  -4  13       38.97      104.26    405.97 o 
  -1  -4  13      219.19      189.89    338.87 o 
  -3  -3  13      195.58      528.91    461.73 o 
  -2  -3  13      122.87      538.37    402.12 o 
  -1  -3  13       81.54      367.81    335.88 o 
   0  -3  13      488.10      653.60    267.18 o 
  -4  -2  13     1092.88      440.91    477.81 o 
  -3  -2  13       11.03        0.00    428.61 o 
  -2  -2  13     1326.62     1114.59    401.18 o 
  -1  -2  13       77.36      561.35    374.21 o 
   0  -2  13      235.89      177.74    265.66 o 
  -4  -1  13      598.59      580.00    316.97 o 
  -3  -1  13       97.61      434.29    296.15 o 
  -2  -1  13     1252.30     1133.51    377.52 o 
  -1  -1  13      118.47      170.31    298.99 o 
   0  -1  13       61.23       48.47    316.48 o 
  -4   0  13       22.05        0.00    441.86 o 
  -3   0  13        0.94      844.93    406.85 o 
  -2   0  13      814.15      875.21    418.21 o 
  -1   0  13      538.37      176.93    361.44 o 
   0   0  13      338.53      226.13    663.26 o 
  -4   1  13      111.42       59.61    391.71 o 
  -3   1  13      110.76      356.71    414.42 o 
  -2   1  13       31.44        0.00    358.60 o 
  -1   1  13      653.33      493.90    375.63 o 
   0   1  13      198.39      301.83    650.02 o 
  -4   2  13        2.54      486.33    404.96 o 
  -3   2  13      119.04        0.00    369.01 o 
  -2   2  13      320.64      143.82    331.16 o 
  -1   2  13      146.97        0.00    301.83 o 
  -3   3  13       38.44      232.76    369.01 o 
  -2   3  13      474.78      413.48    246.95 o 
                                                 
